# Supplementary material for: Implications of Climate Change for Bird Conservation in the Southwestern U.S. under Three Alternative Futures
Source: PLoS One. 2015 Dec 23;10(12):e0144089. doi: 10.1371/journal.pone.0144089 (PMC4689447; doi:10.1371/journal.pone.0144089)
Supplement: S3 Appendix — (XLSX) [file pone.0144089.s003.xlsx]

## Sheet: Notes
Information compiled from supplemental material of Merrow etl a. 2013. A practical guide to MaxEnt for modeling species' … and Wilson's "guidelines for computing maxent model ouptu values from a lambdas.pdf" supplied as a link on the MaxEnt forum
Lambda files (coeffients)
Numbers designate individual model runs.
columns represent: Feature type/variablename (threshold value if applicable), fitted lambda value, value, value
Third and fourth columns (value, value) represent minimum and maximum for raw features, min and max of squared value for quadratic features, min and max of product of 2 variables for product feature, the hinge value and max of hinge value encountered in training for forward hinge features, and the min of hinge value encountered in training and hinge value for reverse hinge features, and outcome o…
Variables:
Linear or raw features
Quadratic ^x - constrain variance of environmental predictors when linear features are also used
Product "*" - Interactio term for pairwise combinations of variables
Threshold () - step function. One is produced between each successive pair of data points
Hinge " ' " - forward hinge- constant piece to left of linear piece (so after threshold, fx=0). This is a linear "ramp" shape function risting from 0 to 1, starting at hinge value and clamping to 0 when less that hinge value.
Hinge " ` " - reverse hinge- constant piece to right of linear piece (so after threshold, fx=1)
	another way for hinge:
	forward hinge, if x<lower limit (1st column) then fx=0.
	reverse hinge, if x>lower limit (1st column)then fx=0
Interpretation:
Coefficients that change considerably among models (iterations 0 through 9) are a sign of overfitting.
Fitted values of raw features might be 0 but they are included as part of a quadratic or product feature thus contributing to final model
model complexity makes the interpretation of these files less than straightforward
Codes:
Species:
LUWA	Lucy's warbler
WIFL	Southwestern willow flycatcher
YBCU	Western yellow-billed cuckoo
GCMs (CMIP3):
ccc	Cgcm 3.0
had	Had cm3
gd	Gdfl 2.1
Data presented in paper represent the average of 15 runs for each species and each GCM. Each excel sheet contains lamda for all 15 runs for each speices-model combination.

## Sheet: LUWA_CCC
CCC_0				CCC_1				CCC_2				CCC_3				CCC_4				CCC_5				CCC_6				CCC_7				CCC_8				CCC_9				CCC_10				CCC_11				CCC_12
(biome=8.0)	1.00719	0	1	(biome=8.0)	1.43067	0	1	(biome=8.0)	1.27279	0	1	(biome=8.0)	0.808832	0	1	(biome=8.0)	1.02861	0	1	(biome=8.0)	0.8008	0	1	(biome=8.0)	0.932368	0	1	(biome=8.0)	1.13091	0	1	(biome=8.0)	0.766938	0	1	(biome=8.0)	0.4178	0	1	(biome=8.0)	1.06815	0	1	(biome=8.0)	0.923777	0	1	(biome=8.0)	0
(biome=47.0)	-0.348433	0	1	(biome=47.0)	-0.219164	0	1	(biome=47.0)	-0.781766	0	1	(biome=47.0)	-0.296335	0	1	(biome=47.0)	-0.272567	0	1	(biome=47.0)	-0.0653916	0	1	(biome=47.0)	-0.27532	0	1	(biome=47.0)	-0.0251895	0	1	(biome=47.0)	-0.354379	0	1	(biome=47.0)	-0.217222	0	1	(biome=47.0)	-0.12943	0	1	(biome=47.0)	-0.414102	0	1	ai_1	7.22339
ai_1	0.848935	11.9578	20.3276	ai_1	0	11.9578	20.3276	ai_1	0.815835	11.9578	20.3276	ai_1	0.432048	11.9578	20.3276	ai_1	1.28913	11.9578	20.3276	ai_1	0.987802	11.9578	20.3276	ai_1	0.880636	11.9578	20.3276	ai_1	0	11.9578	20.3276	ai_1	0.70537	11.9578	20.3276	ai_1	0.283298	11.9578	20.3276	ai_1	0	11.9578	20.3276	ai_1	0.769299	11.9578	20.3276	bio13_1.tif	0
bio13_1.tif	0	22.4194	68.1613	bio13_1.tif	0	22.4194	68.1613	bio13_1.tif	0	22.4194	68.1613	bio13_1.tif	0	22.4194	68.1613	bio13_1.tif	0	22.4194	68.1613	bio13_1.tif	0	22.4194	68.1613	bio13_1.tif	0	22.4194	68.1613	bio13_1.tif	0	22.4194	68.1613	bio13_1.tif	0	22.4194	68.1613	bio13_1.tif	0	22.4194	68.1613	bio13_1.tif	0	22.4194	68.1613	bio13_1.tif	0	22.4194	68.1613	bio18_1.tif	0
bio18_1.tif	0	27.6237	66.7957	bio18_1.tif	0	27.6237	66.7957	bio18_1.tif	0	27.6237	66.7957	bio18_1.tif	0	27.6237	66.7957	bio18_1.tif	0	27.6237	66.7957	bio18_1.tif	0	27.6237	66.7957	bio18_1.tif	0	27.6237	66.7957	bio18_1.tif	0	27.6237	66.7957	bio18_1.tif	0	27.6237	66.7957	bio18_1.tif	0	27.6237	66.7957	bio18_1.tif	0	27.6237	66.7957	bio18_1.tif	0	27.6237	66.7957	bio2_1.tif	0
bio2_1.tif	0	13.7817	19.8705	bio2_1.tif	0	13.7817	19.8705	bio2_1.tif	0	13.7817	19.8705	bio2_1.tif	0	13.7817	19.8705	bio2_1.tif	0	13.7817	19.8705	bio2_1.tif	0	13.7817	19.8705	bio2_1.tif	0	13.7817	19.8705	bio2_1.tif	0	13.7817	19.8705	bio2_1.tif	0	13.7817	19.8705	bio2_1.tif	0	13.7817	19.8705	bio2_1.tif	0	13.7817	19.8705	bio2_1.tif	0	13.7817	19.8705	bio3_1.tif	0
bio3_1.tif	0	39.6976	52.7034	bio3_1.tif	0	39.6976	52.7034	bio3_1.tif	0	39.6976	52.7034	bio3_1.tif	0	39.6976	52.7034	bio3_1.tif	0	39.6976	52.7034	bio3_1.tif	0	39.6976	52.7034	bio3_1.tif	0	39.6976	52.7034	bio3_1.tif	0	39.6976	52.7034	bio3_1.tif	0	39.6976	52.7034	bio3_1.tif	0	39.6976	52.7034	bio3_1.tif	0	39.6976	52.7034	bio3_1.tif	0	39.6976	52.7034	bio5_1.tif	0
bio5_1.tif	1.40329	23.3774	34.9555	bio5_1.tif	1.6814	23.3774	34.9555	bio5_1.tif	0.554296	23.3774	34.9555	bio5_1.tif	1.39822	23.3774	34.9555	bio5_1.tif	1.74738	23.3774	34.9555	bio5_1.tif	3.36584	23.3774	34.9555	bio5_1.tif	0.368136	23.3774	34.9555	bio5_1.tif	0.198309	23.3774	34.9555	bio5_1.tif	3.29598	23.3774	34.9555	bio5_1.tif	0.328987	23.3774	34.9555	bio5_1.tif	2.83747	23.3774	34.9555	bio5_1.tif	2.5345	23.3774	34.9555	dem	-12.5524
dem	-18.2131	1328	3069	dem	-17.2011	1328	3069	dem	-15.253	1328	3069	dem	-17.2772	1328	3069	dem	-20.9735	1328	3069	dem	-17.9189	1328	3069	dem	-17.3963	1328	3069	dem	-17.5185	1328	3069	dem	-17.9839	1328	3069	dem	-15.8964	1328	3069	dem	-17.3471	1328	3069	dem	-18.0384	1328	3069	distwater	-14.2557
distwater	-5.93543	0	13178.8	distwater	-5.91618	0	13178.8	distwater	-6.46715	0	13178.8	distwater	-4.58328	0	13178.8	distwater	-5.65331	0	13178.8	distwater	-5.86792	0	13178.8	distwater	-5.77228	0	13178.8	distwater	-4.21913	0	13178.8	distwater	-5.9178	0	13178.8	distwater	-6.15768	0	13178.8	distwater	-5.72795	0	13178.8	distwater	-5.75011	0	13178.8	petnvan_1.tif	0.607651
petnvan_1.tif	0.137996	31.4194	96.4731	petnvan_1.tif	1.12123	31.4194	96.4731	petnvan_1.tif	0	31.4194	96.4731	petnvan_1.tif	0.196131	31.4194	96.4731	petnvan_1.tif	1.57335	31.4194	96.4731	petnvan_1.tif	0.297299	31.4194	96.4731	petnvan_1.tif	0.353516	31.4194	96.4731	petnvan_1.tif	1.36317	31.4194	96.4731	petnvan_1.tif	1.16568	31.4194	96.4731	petnvan_1.tif	0	31.4194	96.4731	petnvan_1.tif	2.25635	31.4194	96.4731	petnvan_1.tif	0.110214	31.4194	96.4731	prcpan_1.tif	0
prcpan_1.tif	0	199.548	802.065	prcpan_1.tif	0	199.548	802.065	prcpan_1.tif	0	199.548	802.065	prcpan_1.tif	0	199.548	802.065	prcpan_1.tif	0	199.548	802.065	prcpan_1.tif	0	199.548	802.065	prcpan_1.tif	0	199.548	802.065	prcpan_1.tif	0	199.548	802.065	prcpan_1.tif	0	199.548	802.065	prcpan_1.tif	0	199.548	802.065	prcpan_1.tif	0	199.548	802.065	prcpan_1.tif	0	199.548	802.065	slope	0
slope	-5.48417	0	46.9205	slope	-4.66415	0	46.9205	slope	-5.11186	0	46.9205	slope	-6.93487	0	46.9205	slope	-6.09242	0	46.9205	slope	-6.23519	0	46.9205	slope	-5.66531	0	46.9205	slope	-6.14093	0	46.9205	slope	-6.40126	0	46.9205	slope	-6.30132	0	46.9205	slope	-5.77755	0	46.9205	slope	-4.79099	0	46.9205	bio5_1.tif^2	17.9029
bio18_1.tif^2	3.49513	763.067	4461.67	bio18_1.tif^2	4.1006	763.067	4461.67	bio18_1.tif^2	2.25561	763.067	4461.67	bio18_1.tif^2	4.98819	763.067	4461.67	bio18_1.tif^2	4.1993	763.067	4461.67	bio18_1.tif^2	6.13569	763.067	4461.67	bio18_1.tif^2	4.84297	763.067	4461.67	bio18_1.tif^2	4.89565	763.067	4461.67	bio18_1.tif^2	5.25614	763.067	4461.67	bio18_1.tif^2	5.22384	763.067	4461.67	bio18_1.tif^2	4.40884	763.067	4461.67	bio18_1.tif^2	4.08647	763.067	4461.67	`distwater	0.294114
bio2_1.tif^2	0.708509	189.937	394.837	bio2_1.tif^2	0.592255	189.937	394.837	bio2_1.tif^2	2.70679	189.937	394.837	bio5_1.tif^2	5.60979	546.504	1221.89	bio2_1.tif^2	0.309016	189.937	394.837	bio2_1.tif^2	0.33015	189.937	394.837	bio2_1.tif^2	0.531282	189.937	394.837	bio2_1.tif^2	1.22213	189.937	394.837	bio2_1.tif^2	0.348627	189.937	394.837	bio2_1.tif^2	0.230184	189.937	394.837	bio2_1.tif^2	1.42297	189.937	394.837	bio2_1.tif^2	0.191963	189.937	394.837	`distwater	0.570612
bio5_1.tif^2	3.6113	546.504	1221.89	bio5_1.tif^2	5.46559	546.504	1221.89	bio5_1.tif^2	3.40161	546.504	1221.89	petnvan_1.tif^2	1.18046	987.176	9307.06	bio5_1.tif^2	3.48892	546.504	1221.89	bio5_1.tif^2	4.62886	546.504	1221.89	bio5_1.tif^2	5.99307	546.504	1221.89	bio5_1.tif^2	6.05254	546.504	1221.89	bio5_1.tif^2	3.27363	546.504	1221.89	bio5_1.tif^2	6.89387	546.504	1221.89	bio5_1.tif^2	2.76511	546.504	1221.89	bio5_1.tif^2	3.49571	546.504	1221.89	`distwater	0.362417
petnvan_1.tif^2	1.28652	987.176	9307.06	petnvan_1.tif^2	0.86138	987.176	9307.06	petnvan_1.tif^2	1.76226	987.176	9307.06	`distwater	0.148971	0	713.746	petnvan_1.tif^2	0.3575	987.176	9307.06	petnvan_1.tif^2	1.31432	987.176	9307.06	petnvan_1.tif^2	1.61781	987.176	9307.06	petnvan_1.tif^2	0.494399	987.176	9307.06	petnvan_1.tif^2	0.620747	987.176	9307.06	petnvan_1.tif^2	1.51687	987.176	9307.06	`distwater	0.158503	0	785.337	petnvan_1.tif^2	1.53443	987.176	9307.06	`distwater	0.133909
`distwater	0.145363	0	750.415	`distwater	0.14096	0	750.415	`distwater	0.306367	0	785.337	`distwater	0.286302	0	745.292	`distwater	0.143811	0	750.415	`distwater	0.411091	0	785.337	'bio5_1.tif	-2.71857	34.7398	34.9555	`distwater	0.415336	0	785.337	`distwater	0.124839	0	750.415	`distwater	0.0388206	0	750.415	`distwater	0.259165	0	790.2	`distwater	0.143461	0	745.292	`distwater	0.13078
`distwater	0.279461	0	785.337	`distwater	0.271034	0	785.337	`distwater	0.239347	0	790.2	`distwater	0.115085	0	750.415	`distwater	0.408989	0	785.337	`distwater	0.892138	0	790.2	`petnvan_1.tif	-3.04328	31.4194	47.539	`distwater	0.130922	0	790.2	`distwater	0.287029	0	785.337	`distwater	0.274608	0	785.337	`distwater	0.124331	0	799.809	`distwater	0.415887	0	785.337	`distwater	0.127259
`distwater	0.714238	0	790.2	`distwater	0.253388	0	790.2	`distwater	0.114788	0	799.809	'bio5_1.tif	-2.73395	34.7398	34.9555	`distwater	0.234172	0	790.2	`distwater	0.122581	0	799.809	`distwater	-1.0324	0	105.659	`distwater	0.127412	0	799.809	`distwater	0.385649	0	790.2	`distwater	0.259698	0	790.2	`distwater	0.121097	0	816.378	`distwater	0.48715	0	790.2	'bio5_1.tif	-4.29393
`distwater	0.126799	0	799.809	`distwater	0.249393	0	799.809	`distwater	0.0666233	0	816.378	`petnvan_1.tif	-3.30072	31.4194	47.539	`distwater	0.24738	0	799.809	`distwater	0.119357	0	816.378	`slope	0.895924	0	4.45985	`distwater	0.124088	0	816.378	`distwater	0.150341	0	799.809	`distwater	0.147959	0	799.809	`distwater	0.248414	0	828.076	`distwater	0.124011	0	799.809	`distwater	-0.692467
`distwater	0.123456	0	816.378	`distwater	0.119703	0	816.378	'bio5_1.tif	-2.65477	34.7398	34.9555	`distwater	-0.778106	0	105.659	`distwater	0.11874	0	816.378	`distwater	0.229089	0	828.076	'bio3_1.tif	5.57387	48.5815	52.7034	`distwater	0.273416	0	828.076	`distwater	0.126797	0	816.378	`distwater	0.239186	0	816.378	`distwater	0.657425	0	864.293	`distwater	0.120749	0	816.378	`petnvan_1.tif	-3.74762
`distwater	0.236955	0	828.076	`distwater	0.22975	0	828.076	`petnvan_1.tif	-2.9331	31.4194	47.539	`slope	0.573607	0	4.58175	`distwater	0.115568	0	828.076	`distwater	0.0736876	0	864.293	`prcpan_1.tif	0.702568	199.548	240.839	`distwater	0.2973	0	864.293	`distwater	0.243366	0	828.076	`distwater	0.114755	0	828.076	`distwater	0.0128739	0	896.912	`distwater	0.231762	0	828.076	`slope	1.16703
`distwater	0.11398	0	864.293	`distwater	0.214537	0	864.293	`slope	1.08229	0	4.51313	`bio18_1.tif	-0.107447	27.6237	27.7419	`distwater	0.599613	0	864.293	'bio5_1.tif	-2.82274	34.7398	34.9555	`distwater	0.121166	0	543.01	`distwater	0.55779	0	870.908	`distwater	0.168242	0	864.293	`distwater	0.180793	0	864.293	'bio5_1.tif	-2.70619	34.7398	34.9555	`distwater	0.178186	0	864.293	'bio2_1.tif	1.15015
'bio5_1.tif	-2.74221	34.7398	34.9555	'bio5_1.tif	-2.84071	34.7398	34.9555	`bio3_1.tif	0.954291	39.6976	42.3857	`prcpan_1.tif	0.747441	199.548	240.839	'bio5_1.tif	-2.83744	34.7398	34.9555	`petnvan_1.tif	-3.27927	31.4194	47.539	`distwater	0.631203	0	557.031	`distwater	0.390441	0	907.515	'bio5_1.tif	-2.75749	34.7398	34.9555	'bio5_1.tif	-2.72732	34.7398	34.9555	`petnvan_1.tif	-0.539372	31.4194	47.539	'bio5_1.tif	-2.74798	34.7398	34.9555	`distwater	0.20119
`petnvan_1.tif	-3.27262	31.4194	47.539	`petnvan_1.tif	-3.35527	31.4194	47.539	`distwater	-0.737905	0	105.659	'bio3_1.tif	6.00651	48.5815	52.7034	`distwater	-0.521998	0	105.659	`slope	0.767569	0	4.63288	`ai_1	0.0241319	11.9578	11.9641	'bio5_1.tif	-2.75479	34.7398	34.9555	`distwater	-0.740953	0	105.659	`distwater	-0.739694	0	105.659	`slope	0.864333	0	4.43221	`petnvan_1.tif	-3.20054	31.4194	47.539	`distwater	0.659694
`distwater	-0.642079	0	105.659	`distwater	-0.684162	0	105.659	'bio3_1.tif	4.88995	48.5815	52.7034	`distwater	0.446455	0	675.125	`petnvan_1.tif	-2.85367	31.4194	47.539	`distwater	-0.549324	0	105.659	`distwater	0.965008	0	573.822	`distwater	-0.666617	0	105.659	`petnvan_1.tif	-3.06065	31.4194	47.539	`slope	0.0641647	0	4.51313	`distwater	-0.863118	0	105.659	`distwater	-0.578499	0	105.659	`dem	-0.28763
`slope	0.877945	0	4.56215	`dem	0.00264523	1328	1328.5	`dem	0.028556	1328	1328.5	`distwater	2.20041	0	691.941	`slope	0.581537	0	4.57015	'bio3_1.tif	5.78368	48.5815	52.7034	`distwater	1.40129	0	599.944	`petnvan_1.tif	-0.923497	31.4194	47.539	`slope	0.11326	0	4.65718	`slope	0.42883	0	4.57595	'bio3_1.tif	5.36816	48.5815	52.7034	`slope	1.08211	0	4.45985	`slope	0.0538732
'bio3_1.tif	6.07388	48.5815	52.7034	'bio3_1.tif	6.05019	48.5815	52.7034	`bio3_1.tif	0.483199	39.6976	42.4149	`distwater	0.0836241	0	702.97	'bio3_1.tif	6.62721	48.5815	52.7034	`prcpan_1.tif	0.819337	199.548	240.839	linearPredictorNormalizer	11.7908			`slope	0.646267	0	4.59043	'bio3_1.tif	5.6643	48.5815	52.7034	`petnvan_1.tif	-4.22618	31.4194	47.539	`prcpan_1.tif	0.752757	199.548	240.839	`bio13_1.tif	-0.000334708	22.4194	23.371	linearPredictorNormalizer	21.2406
`distwater	0.145904	0	502.768	`slope	1.00277	0	4.52268	`prcpan_1.tif	0.363328	199.548	240.839	`bio13_1.tif	-0.00095233	22.4194	23.371	`prcpan_1.tif	0.0349557	199.548	240.516	`distwater	0.59957	0	517.786	densityNormalizer	99.4974			`slope	0.0324043	0	0.0578571	`prcpan_1.tif	0.847115	199.548	240.839	'bio3_1.tif	6.04967	48.5815	52.7034	`petnvan_1.tif	-1.86678	31.4194	48	`prcpan_1.tif	-0.0287402	199.548	201.984	densityNormalizer	101.007
`prcpan_1.tif	0.68578	199.548	240.839	`prcpan_1.tif	0.0844368	199.548	244.387	`distwater	0.25882	0	483.258	linearPredictorNormalizer	11.802			`distwater	0.466747	0	517.786	`ai_1	0.0697449	11.9578	11.9641	numBackgroundPoints	10063			'bio3_1.tif	5.39013	48.5815	52.7034	`slope	0.603361	0	4.66501	`prcpan_1.tif	0.573702	199.548	240.839	`distwater	0.172714	0	483.258	'bio3_1.tif	6.25799	48.5815	52.7034	numBackgroundPoints	10062
`distwater	0.556472	0	517.786	`distwater	0.839097	0	517.786	`distwater	0.274075	0	502.768	densityNormalizer	104.555			`petnvan_1.tif	-0.0885166	31.4194	48	`distwater	0.383146	0	528.806	entropy	6.74175			`slope	0.0426399	0	4.59766	`distwater	0.168087	0	502.768	`distwater	0.357436	0	502.768	`distwater	0.594531	0	502.768	`prcpan_1.tif	0.723638	199.548	240.839	entropy	6.523
`distwater	0.41503	0	528.806	`distwater	0.0766731	0	502.768	`distwater	1.66799	0	517.786	numBackgroundPoints	10062			`distwater	0.451721	0	528.806	linearPredictorNormalizer	13.076							`prcpan_1.tif	0.79172	199.548	240.839	`distwater	0.946314	0	517.786	`slope	0.246262	0	4.58175	`distwater	0.921421	0	517.786	`distwater	0.502177	0	517.786
linearPredictorNormalizer	10.283			`prcpan_1.tif	0.172246	199.548	243.081	`prcpan_1.tif	0.0364806	199.548	218.016	entropy	6.7224			`prcpan_1.tif	0.787107	199.548	240.839	densityNormalizer	105.315							`petnvan_1.tif	-1.82883	31.4194	48	`bio18_1.tif	-0.00137036	27.6237	27.7419	`distwater	0.631233	0	517.786	`distwater	0.0159281	0	846.233	`distwater	0.640845	0	528.806
densityNormalizer	105.117			`prcpan_1.tif	0.248837	199.548	242.064	`dem	0.01278	1328	1368.5					linearPredictorNormalizer	10.2651			numBackgroundPoints	10062							`distwater	0.105075	0	502.768	`prcpan_1.tif	0.073114	199.548	240.516	`ai_1	0.0273051	11.9578	11.9641	linearPredictorNormalizer	12.2792			`bio18_1.tif	-0.0101034	27.6237	27.7419
numBackgroundPoints	10062			`prcpan_1.tif	0.335032	199.548	240.839	linearPredictorNormalizer	11.0461							densityNormalizer	108.106			entropy	6.71632							`distwater	0.803526	0	517.786	`distwater	0.336599	0	528.806	`dem	-0.200405	1328	1377.5	densityNormalizer	98.4475			linearPredictorNormalizer	11.1438
entropy	6.74625			`distwater	0.484349	0	528.806	densityNormalizer	97.5667							numBackgroundPoints	10064											`distwater	0.179066	0	846.233	`prcpan_1.tif	-0.0017081	199.548	201.984	`prcpan_1.tif	0.102364	199.548	240.516	numBackgroundPoints	10062			densityNormalizer	106.559
				linearPredictorNormalizer	12.735			numBackgroundPoints	10063							entropy	6.71054											linearPredictorNormalizer	12.6023			linearPredictorNormalizer	11.6432			`bio13_1.tif	-0.0141339	22.4194	23.371	entropy	6.63141			numBackgroundPoints	10062
				densityNormalizer	101.146			entropy	6.60517																			densityNormalizer	102.153			densityNormalizer	115.426			`distwater	0.68004	0	528.806					entropy	6.77622
				numBackgroundPoints	10062																							numBackgroundPoints	10063			numBackgroundPoints	10062			linearPredictorNormalizer	12.0756
				entropy	6.68322																							entropy	6.62315			entropy	6.7957			densityNormalizer	101.792
																																				numBackgroundPoints	10063
																																				entropy	6.69409
[truncated: 10 more columns]

## Sheet: LUWA_Gd
Gd_0				Gd_1				Gd_2				Gd_3				Gd_4				Gd_5				Gd_6				Gd_7				Gd_8				Gd_9				Gd_10				Gd_11				Gd_12
(biome=8.0)	1.27672	0	1	(biome=8.0)	0.73385	0	1	(biome=8.0)	0	0	1	(biome=8.0)	0.858454	0	1	(biome=8.0)	0.567012	0	1	(biome=8.0)	1.07477	0	1	(biome=8.0)	0.762219	0	1	(biome=8.0)	0.828059	0	1	(biome=8.0)	1.00621	0	1	(biome=8.0)	1.20159	0	1	(biome=8.0)	0.460883	0	1	(biome=8.0)	0.725087	0	1	(biome=8.0)	1.09699
ai_2	0	12.0036	19.6884	(biome=47.0)	-0.0847225	0	1	ai_2	5.99667	12.0036	19.6884	(biome=47.0)	-0.420101	0	1	ai_2	0	12.0036	19.6884	(biome=47.0)	-0.0784011	0	1	(biome=47.0)	-0.297852	0	1	(biome=47.0)	-0.211802	0	1	(biome=47.0)	-0.169413	0	1	(biome=47.0)	-0.0666474	0	1	(biome=47.0)	-0.427939	0	1	(biome=47.0)	-0.0981936	0	1	(biome=47.0)	-0.102183
bio13_2.tif	0	20.0968	59.4516	ai_2	0	12.0036	19.6884	bio13_2.tif	-5.69525	20.0968	59.4516	ai_2	0.36645	12.0036	19.6884	bio13_2.tif	0	20.0968	59.4516	ai_2	0	12.0036	19.6884	ai_2	0.179569	12.0036	19.6884	ai_2	0.46293	12.0036	19.6884	ai_2	0	12.0036	19.6884	ai_2	0	12.0036	19.6884	ai_2	0.540021	12.0036	19.6884	ai_2	1.0912	12.0036	19.6884	ai_2	0.629298
bio18_2.tif	0	27.4839	65.6237	bio13_2.tif	0	20.0968	59.4516	bio18_2.tif	0	27.4839	65.6237	bio13_2.tif	0	20.0968	59.4516	bio18_2.tif	0	27.4839	65.6237	bio13_2.tif	0	20.0968	59.4516	bio13_2.tif	0	20.0968	59.4516	bio13_2.tif	0	20.0968	59.4516	bio13_2.tif	0	20.0968	59.4516	bio13_2.tif	0	20.0968	59.4516	bio13_2.tif	0	20.0968	59.4516	bio13_2.tif	0	20.0968	59.4516	bio13_2.tif	0
bio2_2.tif	0	13.7143	19.8228	bio18_2.tif	0	27.4839	65.6237	bio2_2.tif	0	13.7143	19.8228	bio18_2.tif	0	27.4839	65.6237	bio2_2.tif	0	13.7143	19.8228	bio18_2.tif	0	27.4839	65.6237	bio18_2.tif	0	27.4839	65.6237	bio18_2.tif	0	27.4839	65.6237	bio18_2.tif	0	27.4839	65.6237	bio18_2.tif	0	27.4839	65.6237	bio18_2.tif	0	27.4839	65.6237	bio18_2.tif	0	27.4839	65.6237	bio18_2.tif	0
bio3_2.tif	0	39.2232	52.235	bio2_2.tif	0	13.7143	19.8228	bio3_2.tif	-0.291104	39.2232	52.235	bio2_2.tif	0	13.7143	19.8228	bio3_2.tif	0	39.2232	52.235	bio2_2.tif	0	13.7143	19.8228	bio2_2.tif	0	13.7143	19.8228	bio2_2.tif	0	13.7143	19.8228	bio2_2.tif	0	13.7143	19.8228	bio2_2.tif	0	13.7143	19.8228	bio2_2.tif	0	13.7143	19.8228	bio2_2.tif	0	13.7143	19.8228	bio2_2.tif	0
bio5_2.tif	0	23.5123	34.9587	bio3_2.tif	0	39.2232	52.235	bio5_2.tif	0	23.5123	34.9587	bio3_2.tif	0	39.2232	52.235	bio5_2.tif	0	23.5123	34.9587	bio3_2.tif	0	39.2232	52.235	bio3_2.tif	0	39.2232	52.235	bio3_2.tif	0	39.2232	52.235	bio3_2.tif	0	39.2232	52.235	bio3_2.tif	0	39.2232	52.235	bio3_2.tif	0	39.2232	52.235	bio3_2.tif	0	39.2232	52.235	bio3_2.tif	0
dem	-17.8607	1328	2987	bio5_2.tif	0	23.5123	34.9587	dem	-29.7182	1328	2987	bio5_2.tif	1.45495	23.5123	34.9587	dem	-19.9806	1328	2987	bio5_2.tif	0	23.5123	34.9587	bio5_2.tif	1.51508	23.5123	34.9587	bio5_2.tif	0.0900452	23.5123	34.9587	bio5_2.tif	1.25678	23.5123	34.9587	bio5_2.tif	0	23.5123	34.9587	bio5_2.tif	0.850253	23.5123	34.9587	bio5_2.tif	0.434631	23.5123	34.9587	bio5_2.tif	0
distwater	-5.50648	0	12802.5	dem	-19.7593	1328	2987	distwater	-11.1557	0	12802.5	dem	-19.8398	1328	2987	distwater	-3.40638	0	12802.5	dem	-18.7238	1328	2987	dem	-20.636	1328	2987	dem	-24.0229	1328	2987	dem	-20.8769	1328	2987	dem	-21.2037	1328	2987	dem	-18.8618	1328	2987	dem	-19.6259	1328	2987	dem	-21.5763
petnvan_2.tif	0.069663	31.2312	96.7393	distwater	-4.9702	0	12802.5	petnvan_2.tif	0	31.2312	96.7393	distwater	-5.30608	0	12802.5	petnvan_2.tif	0	31.2312	96.7393	distwater	-5.2607	0	12802.5	distwater	-5.07296	0	12802.5	distwater	-4.45945	0	12802.5	distwater	-3.54935	0	12802.5	distwater	-4.89025	0	12802.5	distwater	-4.51767	0	12802.5	distwater	-4.826	0	12802.5	distwater	-4.93956
prcpan_2.tif	0	195.774	768.484	petnvan_2.tif	0.000404195	31.2312	96.7393	prcpan_2.tif	0	195.774	768.484	petnvan_2.tif	0	31.2312	96.7393	prcpan_2.tif	0	195.774	768.484	petnvan_2.tif	0.115228	31.2312	96.7393	petnvan_2.tif	0	31.2312	96.7393	petnvan_2.tif	0.518313	31.2312	96.7393	petnvan_2.tif	0	31.2312	96.7393	petnvan_2.tif	0.697123	31.2312	96.7393	petnvan_2.tif	0	31.2312	96.7393	petnvan_2.tif	0	31.2312	96.7393	petnvan_2.tif	0
slope	-5.90723	0	44.9319	prcpan_2.tif	0	195.774	768.484	slope	0	0	44.9319	prcpan_2.tif	0	195.774	768.484	slope	-8.11551	0	44.9319	prcpan_2.tif	0	195.774	768.484	prcpan_2.tif	0	195.774	768.484	prcpan_2.tif	0	195.774	768.484	prcpan_2.tif	0	195.774	768.484	prcpan_2.tif	0	195.774	768.484	prcpan_2.tif	0	195.774	768.484	prcpan_2.tif	0	195.774	768.484	prcpan_2.tif	0
bio18_2.tif^2	2.89233	755.363	4306.46	slope	-4.47002	0	44.9319	bio5_2.tif^2	15.7736	552.826	1222.11	slope	-7.03626	0	44.9319	bio18_2.tif^2	5.34461	755.363	4306.46	slope	-5.20446	0	44.9319	slope	-5.32993	0	44.9319	slope	-7.46976	0	44.9319	slope	-7.11762	0	44.9319	slope	-5.58605	0	44.9319	slope	-7.2072	0	44.9319	slope	-7.48485	0	44.9319	slope	-5.33034
bio2_2.tif^2	1.38341	188.083	392.942	bio18_2.tif^2	3.93961	755.363	4306.46	`distwater	0.103395	0	745.292	bio18_2.tif^2	2.69151	755.363	4306.46	bio2_2.tif^2	0.264204	188.083	392.942	bio18_2.tif^2	2.34798	755.363	4306.46	bio18_2.tif^2	3.08221	755.363	4306.46	bio18_2.tif^2	3.79498	755.363	4306.46	bio18_2.tif^2	2.8443	755.363	4306.46	bio18_2.tif^2	2.78627	755.363	4306.46	bio18_2.tif^2	2.49563	755.363	4306.46	bio18_2.tif^2	3.7913	755.363	4306.46	bio18_2.tif^2	2.35924
bio5_2.tif^2	4.59868	552.826	1222.11	bio2_2.tif^2	0.734459	188.083	392.942	`distwater	0.133896	0	750.415	bio2_2.tif^2	1.67997	188.083	392.942	bio5_2.tif^2	4.65902	552.826	1222.11	bio2_2.tif^2	1.57422	188.083	392.942	bio2_2.tif^2	0.664613	188.083	392.942	bio2_2.tif^2	2.2553	188.083	392.942	bio2_2.tif^2	1.1461	188.083	392.942	bio2_2.tif^2	1.47701	188.083	392.942	bio2_2.tif^2	0.0831654	188.083	392.942	bio2_2.tif^2	0.77877	188.083	392.942	bio2_2.tif^2	1.06582
petnvan_2.tif^2	1.50778	975.387	9358.48	bio5_2.tif^2	3.37	552.826	1222.11	`distwater	0.381396	0	785.337	petnvan_2.tif^2	0.8284	975.387	9358.48	`distwater	0.384115	0	785.337	bio5_2.tif^2	2.18958	552.826	1222.11	bio5_2.tif^2	0.556921	552.826	1222.11	petnvan_2.tif^2	1.68192	975.387	9358.48	bio5_2.tif^2	0.0568324	552.826	1222.11	bio5_2.tif^2	1.78812	552.826	1222.11	bio5_2.tif^2	2.14408	552.826	1222.11	bio5_2.tif^2	3.14247	552.826	1222.11	bio5_2.tif^2	1.43759
`distwater	0.237797	0	785.337	petnvan_2.tif^2	0.71911	975.387	9358.48	`distwater	0.120304	0	790.2	`distwater	0.249084	0	745.292	`distwater	0.121186	0	790.2	petnvan_2.tif^2	0.904836	975.387	9358.48	petnvan_2.tif^2	0.562285	975.387	9358.48	`distwater	0.139873	0	745.292	petnvan_2.tif^2	0.743978	975.387	9358.48	petnvan_2.tif^2	0.939534	975.387	9358.48	petnvan_2.tif^2	0.649136	975.387	9358.48	petnvan_2.tif^2	1.16427	975.387	9358.48	petnvan_2.tif^2	0.715283
`distwater	0.570203	0	790.2	`distwater	0.143189	0	745.292	`distwater	0.117134	0	799.809	`distwater	0.137262	0	750.415	`distwater	0.117995	0	799.809	`distwater	0.099407	0	750.415	`distwater	0.0389056	0	745.292	`distwater	0.268642	0	750.415	`distwater	0.153959	0	675.125	`distwater	0.136239	0	745.292	`distwater	0.150088	0	625.064	`distwater	0.260157	0	785.337	`distwater	0.0327986
`distwater	0.190815	0	864.293	`distwater	0.27501	0	750.415	'bio2_2.tif	0.14842	18.6299	19.8228	`distwater	0.822952	0	785.337	`distwater	0.114984	0	816.378	`distwater	0.355779	0	785.337	`distwater	0.12532	0	750.415	`distwater	0.465444	0	785.337	`distwater	0.625162	0	691.941	`distwater	0.261575	0	750.415	`distwater	0.146106	0	634.213	`distwater	0.24626	0	790.2	`distwater	0.255697
'bio5_2.tif	-2.62637	34.7055	34.9587	`distwater	0.555821	0	785.337	'bio5_2.tif	-2.49225	34.7055	34.9587	`distwater	0.176441	0	790.2	`distwater	1.33838	0	828.076	`distwater	0.65757	0	790.2	`distwater	0.356744	0	785.337	`distwater	0.184127	0	790.2	`distwater	1.78888	0	702.97	`distwater	0.367838	0	785.337	`distwater	0.375922	0	785.337	`distwater	0.40403	0	816.378	`distwater	0.621646
`distwater	-0.667352	0	105.659	`distwater	0.140031	0	790.2	`distwater	-0.649291	0	105.659	`distwater	0.120005	0	799.809	`distwater	0.547108	0	864.293	`distwater	0.0168441	0	864.293	`distwater	0.659349	0	790.2	`distwater	0.115841	0	799.809	`distwater	0.134502	0	713.746	`distwater	0.494728	0	790.2	`distwater	0.118528	0	790.2	`distwater	0.753067	0	828.076	`distwater	0.43951
`slope	0.336011	0	0.0578571	`distwater	0.118587	0	799.809	`petnvan_2.tif	-3.12284	31.2312	47.4651	`distwater	0.116904	0	816.378	`distwater	0.344592	0	907.515	'bio5_2.tif	-2.50729	34.7055	34.9587	`distwater	0.0290099	0	864.293	`distwater	0.112851	0	816.378	`distwater	0.131024	0	732.259	`distwater	0.112743	0	799.809	`distwater	0.576975	0	799.809	`distwater	0.563526	0	864.293	`distwater	0.11021
`petnvan_2.tif	-2.70899	31.2312	47.4651	`distwater	0.115526	0	816.378	`slope	1.25723	0	3.7282	`distwater	0.113838	0	828.076	'bio5_2.tif	-2.5586	34.7055	34.9587	`petnvan_2.tif	-2.92217	31.2312	47.4651	'bio5_2.tif	-2.32119	34.7055	34.9587	`distwater	0.109893	0	828.076	`distwater	0.127584	0	745.292	`distwater	0.549878	0	828.076	`distwater	0.503639	0	877.49	`distwater	0.434882	0	896.912	`distwater	0.537524
`slope	0.36145	0	4.63933	`distwater	0.112498	0	828.076	`distwater	0.529247	0	355.51	'bio5_2.tif	-2.51336	34.7055	34.9587	`petnvan_2.tif	-1.19822	31.2312	47.914	`distwater	-0.671199	0	105.659	`petnvan_2.tif	-4.00472	31.2312	47.4651	`distwater	0.507839	0	864.293	`distwater	0.106479	0	750.415	'bio5_2.tif	-2.59004	34.7055	34.9587	'bio5_2.tif	-3.60866	34.7055	34.9587	'bio5_2.tif	-2.55073	34.7055	34.9587	'bio5_2.tif	-2.53818
`petnvan_2.tif	-0.869313	31.2312	47.914	`distwater	0.25662	0	864.293	`dem	-1.52765	1328	1376.5	`petnvan_2.tif	-1.90343	31.2312	47.4651	`distwater	-0.433943	0	105.659	`slope	0.0587592	0	0.0578571	`distwater	-0.614505	0	105.659	'bio5_2.tif	-2.60538	34.7055	34.9587	'bio5_2.tif	-2.42535	34.7055	34.9587	`distwater	-0.63502	0	105.659	`distwater	-0.638084	0	105.659	`petnvan_2.tif	-3.30893	31.2312	47.4651	`petnvan_2.tif	-3.45216
'bio3_2.tif	6.00164	48.0356	52.235	'bio5_2.tif	-2.56539	34.7055	34.9587	'bio2_2.tif	0.774542	19.395	19.8228	`distwater	-0.78372	0	105.659	`petnvan_2.tif	-2.599	31.2312	47.4651	`prcpan_2.tif	0.44919	195.774	235.806	`bio3_2.tif	0.0391299	39.2232	41.7932	`petnvan_2.tif	-2.80366	31.2312	47.914	`petnvan_2.tif	-2.60412	31.2312	47.4651	`petnvan_2.tif	-2.72285	31.2312	47.914	`petnvan_2.tif	-2.23776	31.2312	47.4651	`distwater	-0.456831	0	105.659	`distwater	-0.445171
`prcpan_2.tif	0.43423	195.774	235.806	`petnvan_2.tif	-2.58974	31.2312	47.4651	`distwater	0.962893	0	517.786	`bio3_2.tif	0.2521	39.2232	41.845	`bio3_2.tif	0.236287	39.2232	41.7932	`bio3_2.tif	0.067792	39.2232	42.0359	`slope	0.681721	0	4.57015	`distwater	-0.733249	0	105.659	`distwater	-0.729706	0	105.659	`slope	0.559206	0	4.60559	`slope	0.150638	0	4.59982	`slope	0.190841	0	4.57378	`slope	0.696639
`prcpan_2.tif	0.329413	195.774	236.226	`distwater	-0.773648	0	105.659	`ai_2	0.176635	12.0036	12.0467	`slope	0.261388	0	4.59982	`prcpan_2.tif	0.569246	195.774	232.419	`slope	0.827283	0	4.48805	`bio18_2.tif	-0.584593	27.4839	27.5484	`slope	0.183343	0	4.59982	`slope	0.384341	0	4.6207	`prcpan_2.tif	1.33923	195.774	232.419	`bio3_2.tif	0.0904656	39.2232	42.0359	`prcpan_2.tif	0.467778	195.774	232.419	`prcpan_2.tif	0.634242
`prcpan_2.tif	0.0822364	195.774	237.5	`slope	0.606803	0	4.3893	linearPredictorNormalizer	16.4478			`prcpan_2.tif	0.982085	195.774	232.419	`bio13_2.tif	-0.402591	20.0968	20.9032	'bio3_2.tif	5.69161	48.0356	52.235	`prcpan_2.tif	1.22014	195.774	232.419	`prcpan_2.tif	0.268284	195.774	232.177	`prcpan_2.tif	1.31979	195.774	232.419	`bio18_2.tif	-0.205814	27.4839	27.5484	`prcpan_2.tif	0.691308	195.774	232.419	`bio18_2.tif	-0.157533	27.4839	27.5484	`bio13_2.tif	-0.413
`distwater	0.0818546	0	458.844	`slope	0.0784075	0	0.0578571	densityNormalizer	111.44			`petnvan_2.tif	-1.40585	31.2312	47.914	`prcpan_2.tif	0.695065	195.774	232.677	`distwater	0.192729	0	332.86	'bio3_2.tif	6.09334	48.0356	52.235	`prcpan_2.tif	1.05984	195.774	232.419	`bio18_2.tif	-0.520256	27.4839	27.5484	`bio3_2.tif	0.0822526	39.2232	41.9807	`bio18_2.tif	-0.399521	27.4839	27.5484	`bio3_2.tif	0.0889125	39.2232	42.0359	'bio3_2.tif	6.22066
`distwater	1.74995	0	483.258	`prcpan_2.tif	0.638567	195.774	232.419	numBackgroundPoints	10065			'bio3_2.tif	5.32199	48.0356	52.235	'bio3_2.tif	5.96687	48.0356	52.235	`bio13_2.tif	-0.232873	20.0968	20.9032	`dem	-0.957063	1328	1376.5	'bio3_2.tif	5.29678	48.0356	52.235	'bio3_2.tif	5.4729	48.0356	52.235	'bio3_2.tif	5.77619	48.0356	52.235	'bio3_2.tif	6.81618	48.0356	52.235	'bio3_2.tif	5.99473	48.0356	52.235	`prcpan_2.tif	0.620594
`distwater	0.00781595	0	828.076	`bio13_2.tif	-0.285109	20.0968	20.9032	entropy	6.54233			`distwater	0.00163604	0	296.196	`bio3_2.tif	0.275022	39.2232	42.0359	`prcpan_2.tif	0.231392	195.774	233.516	`prcpan_2.tif	0.224657	195.774	232.677	`distwater	0.458015	0	517.786	`petnvan_2.tif	-0.728872	31.2312	47.914	`distwater	0.247184	0	296.196	`petnvan_2.tif	-1.1297	31.2312	47.914	`prcpan_2.tif	0.671635	195.774	232.677	`bio18_2.tif	-0.00820364
`distwater	0.0712696	0	816.378	'bio3_2.tif	5.96019	48.0356	52.235					`slope	0.0852267	0	4.60559	`prcpan_2.tif	0.0251045	195.774	213.613	`prcpan_2.tif	0.516179	195.774	232.677	`distwater	0.0827844	0	483.258	`bio3_2.tif	0.476635	39.2232	41.9807	`distwater	0.317907	0	296.196	`distwater	0.00409919	0	332.86	`prcpan_2.tif	0.352163	195.774	232.677	`distwater	0.480485	0	517.786	`distwater	0.440211
`distwater	0.0159336	0	502.768	`prcpan_2.tif	0.501281	195.774	232.677					`distwater	0.219387	0	332.86	`prcpan_2.tif	-0.0184249	195.774	197.694	`petnvan_2.tif	-0.111175	31.2312	47.914	`distwater	0.672318	0	517.786	`distwater	0.604235	0	528.806	`prcpan_2.tif	0.0402922	195.774	232.677	`distwater	0.432984	0	517.786	`distwater	0.0948627	0	543.01	`prcpan_2.tif	-0.0313542	195.774	197.694	`bio3_2.tif	0.349729
linearPredictorNormalizer	10.0619			`distwater	0.0631405	0	332.86					`prcpan_2.tif	0.22802	195.774	232.677	`distwater	0.0187813	0	517.786	`distwater	0.150844	0	483.258	`distwater	0.916222	0	502.768	`ai_2	0.139861	12.0036	12.0596	`bio3_2.tif	0.35038	39.2232	41.9807	`prcpan_2.tif	0.0549564	195.774	213.613	`distwater	0.369294	0	557.031	linearPredictorNormalizer	8.66069			`distwater	0.354416
densityNormalizer	106.546			`petnvan_2.tif	-0.921585	31.2312	47.914					`bio3_2.tif	0.779773	39.2232	41.9807	`bio3_2.tif	0.0690203	39.2232	41.9807	`distwater	0.63506	0	502.768	`bio3_2.tif	0.246659	39.2232	41.9807	`prcpan_2.tif	0.227082	195.774	213.613	`bio3_2.tif	0.0347056	39.2232	42.0359	`distwater	0.336271	0	528.806	`bio3_2.tif	0.0747191	39.2232	41.9807	densityNormalizer	114.349			`prcpan_2.tif	-0.0691335
numBackgroundPoints	10065			`slope	0.290025	0	4.39233					`distwater	0.389009	0	517.786	`bio18_2.tif	-0.00453293	27.4839	27.5484	`distwater	0.699264	0	517.786	`bio13_2.tif	-0.0271385	20.0968	20.9032	linearPredictorNormalizer	6.52855			`prcpan_2.tif	-0.00729141	195.774	197.694	`bio13_2.tif	-0.0720917	20.0968	20.9032	`slope	0.0323842	0	0.0578571	numBackgroundPoints	10065			linearPredictorNormalizer	6.72372
entropy	6.6028			`distwater	0.532699	0	517.786					`distwater	0.627423	0	528.806	`distwater	0.360043	0	846.233	`slope	0.0808805	0	4.47248	`distwater	0.0332029	0	799.809	densityNormalizer	107.374			linearPredictorNormalizer	6.7552			linearPredictorNormalizer	7.67342			`distwater	0.085204	0	573.822	entropy	6.68608			densityNormalizer	112.727
				`distwater	0.625941	0	528.806					`prcpan_2.tif	-0.00528512	195.774	197.694	`ai_2	0.0529396	12.0036	12.0467	`prcpan_2.tif	-0.00525591	195.774	197.694	linearPredictorNormalizer	6.93287			numBackgroundPoints	10065			densityNormalizer	113.057			densityNormalizer	109.498			`bio13_2.tif	-0.0180518	20.0968	20.9032					numBackgroundPoints	10065
				`bio3_2.tif	0.33139	39.2232	41.9807					linearPredictorNormalizer	6.97105			linearPredictorNormalizer	9.11759			`distwater	0.130564	0	799.809	densityNormalizer	122.505			entropy	6.69061			numBackgroundPoints	10065			numBackgroundPoints	10065			`distwater	0.93293	0	599.944					entropy	6.75273
				`bio3_2.tif	0.00755721	39.2232	42.0359					densityNormalizer	110.38			densityNormalizer	114.092			`bio18_2.tif	-0.0378521	27.4839	27.5484	numBackgroundPoints	10065							entropy	6.75099			entropy	6.73221			`prcpan_2.tif	-0.0291582	195.774	197.694
				`prcpan_2.tif	-0.0409045	195.774	197.694					numBackgroundPoints	10065			numBackgroundPoints	10067			linearPredictorNormalizer	8.21695			entropy	6.73716															linearPredictorNormalizer	7.35406
				`bio18_2.tif	-0.00648402	27.4839	27.5484					entropy	6.7549			entropy	6.65675			densityNormalizer	107.896																			densityNormalizer	110.532
				linearPredictorNormalizer	8.653															numBackgroundPoints	10065																			numBackgroundPoints	10065
				densityNormalizer	106.921															entropy	6.70924																			entropy	6.65156
				numBackgroundPoints	10065
				entropy	6.74188
[truncated: 10 more columns]

## Sheet: LUWA_Had
Had_0				Had_1				Had_2				Had_3				Had_4				Had_5				Had_6				Had_7				Had_8				Had_9				Had_10				Had_11				Had_12
(biome=8.0)	1.36691	0	1	(biome=8.0)	0	0	1	(biome=8.0)	0.830635	0	1	(biome=8.0)	1.11626	0	1	(biome=8.0)	1.06196	0	1	(biome=8.0)	0.810129	0	1	(biome=8.0)	0.876649	0	1	(biome=8.0)	1.17161	0	1	(biome=8.0)	0.637411	0	1	(biome=8.0)	0.784154	0	1	(biome=8.0)	0.784398	0	1	(biome=8.0)	0.89436	0	1	(biome=8.0)	0.523349
ai_3	0	12.0017	19.8137	ai_3	4.75981	12.0017	19.8137	(biome=47.0)	-0.0278648	0	1	(biome=47.0)	-0.196409	0	1	ai_3	0.641152	12.0017	19.8137	(biome=47.0)	-0.260653	0	1	(biome=47.0)	-0.28522	0	1	ai_3	1.04666	12.0017	19.8137	(biome=47.0)	-0.3228	0	1	(biome=47.0)	-0.00149682	0	1	(biome=47.0)	-0.0389119	0	1	(biome=47.0)	-0.0126059	0	1	ai_3	0.442878
bio13_3.tif	0	22.3871	65.2903	bio13_3.tif	0	22.3871	65.2903	ai_3	0.476902	12.0017	19.8137	ai_3	0	12.0017	19.8137	bio13_3.tif	0	22.3871	65.2903	ai_3	0.726888	12.0017	19.8137	ai_3	0.478684	12.0017	19.8137	bio13_3.tif	0	22.3871	65.2903	ai_3	1.58853	12.0017	19.8137	ai_3	0	12.0017	19.8137	ai_3	1.11435	12.0017	19.8137	ai_3	0.293037	12.0017	19.8137	bio13_3.tif	0
bio18_3.tif	0	27.785	66.1828	bio18_3.tif	0	27.785	66.1828	bio13_3.tif	0	22.3871	65.2903	bio13_3.tif	0	22.3871	65.2903	bio18_3.tif	0	27.785	66.1828	bio13_3.tif	0	22.3871	65.2903	bio13_3.tif	0	22.3871	65.2903	bio18_3.tif	0	27.785	66.1828	bio13_3.tif	0	22.3871	65.2903	bio13_3.tif	0	22.3871	65.2903	bio13_3.tif	0	22.3871	65.2903	bio13_3.tif	0	22.3871	65.2903	bio18_3.tif	0
bio2_3.tif	0	13.5623	19.7485	bio2_3.tif	0	13.5623	19.7485	bio18_3.tif	0	27.785	66.1828	bio18_3.tif	0	27.785	66.1828	bio2_3.tif	0	13.5623	19.7485	bio18_3.tif	0	27.785	66.1828	bio18_3.tif	0	27.785	66.1828	bio2_3.tif	0	13.5623	19.7485	bio18_3.tif	0	27.785	66.1828	bio18_3.tif	0	27.785	66.1828	bio18_3.tif	0	27.785	66.1828	bio18_3.tif	0	27.785	66.1828	bio2_3.tif	0
bio3_3.tif	0	39.1101	52.3017	bio3_3.tif	0	39.1101	52.3017	bio2_3.tif	0	13.5623	19.7485	bio2_3.tif	0	13.5623	19.7485	bio3_3.tif	0	39.1101	52.3017	bio2_3.tif	0	13.5623	19.7485	bio2_3.tif	0	13.5623	19.7485	bio3_3.tif	0	39.1101	52.3017	bio2_3.tif	0	13.5623	19.7485	bio2_3.tif	0	13.5623	19.7485	bio2_3.tif	0	13.5623	19.7485	bio2_3.tif	0	13.5623	19.7485	bio3_3.tif	0
bio5_3.tif	1.28618	23.2923	34.8897	bio5_3.tif	0	23.2923	34.8897	bio3_3.tif	0	39.1101	52.3017	bio3_3.tif	0	39.1101	52.3017	bio5_3.tif	0	23.2923	34.8897	bio3_3.tif	0	39.1101	52.3017	bio3_3.tif	0	39.1101	52.3017	bio5_3.tif	0.0968007	23.2923	34.8897	bio3_3.tif	0	39.1101	52.3017	bio3_3.tif	0	39.1101	52.3017	bio3_3.tif	0	39.1101	52.3017	bio3_3.tif	0	39.1101	52.3017	bio5_3.tif	0.429747
dem	-18.6731	1328	3048	dem	-19.5376	1328	3048	bio5_3.tif	0	23.2923	34.8897	bio5_3.tif	0.369181	23.2923	34.8897	dem	-20.8162	1328	3048	bio5_3.tif	0	23.2923	34.8897	bio5_3.tif	0.321863	23.2923	34.8897	dem	-23.037	1328	3048	bio5_3.tif	0.0617324	23.2923	34.8897	bio5_3.tif	0.10413	23.2923	34.8897	bio5_3.tif	0.121049	23.2923	34.8897	bio5_3.tif	0.713886	23.2923	34.8897	dem	-20.9613
distwater	-5.54793	0	13273.8	distwater	-12.8064	0	13273.8	dem	-20.5188	1328	3048	dem	-20.6514	1328	3048	distwater	-3.54445	0	13273.8	dem	-20.1283	1328	3048	dem	-21.2843	1328	3048	distwater	-5.11182	0	13273.8	dem	-16.5887	1328	3048	dem	-20.3887	1328	3048	dem	-23.9377	1328	3048	dem	-21.1359	1328	3048	distwater	-4.65918
petnvan_3.tif	0	31.285	97.2446	petnvan_3.tif	0	31.285	97.2446	distwater	-5.26734	0	13273.8	distwater	-4.97308	0	13273.8	petnvan_3.tif	0	31.285	97.2446	distwater	-5.35281	0	13273.8	distwater	-5.40411	0	13273.8	petnvan_3.tif	0	31.285	97.2446	distwater	-2.41875	0	13273.8	distwater	-5.35478	0	13273.8	distwater	-4.43514	0	13273.8	distwater	-5.30585	0	13273.8	petnvan_3.tif	0.0706614
prcpan_3.tif	0	198.452	777.581	prcpan_3.tif	0	198.452	777.581	petnvan_3.tif	0	31.285	97.2446	petnvan_3.tif	0	31.285	97.2446	prcpan_3.tif	0	198.452	777.581	petnvan_3.tif	0	31.285	97.2446	petnvan_3.tif	0	31.285	97.2446	prcpan_3.tif	0	198.452	777.581	petnvan_3.tif	0	31.285	97.2446	petnvan_3.tif	0	31.285	97.2446	petnvan_3.tif	0.327634	31.285	97.2446	petnvan_3.tif	0	31.285	97.2446	prcpan_3.tif	0
slope	-11.208	0	33.4973	slope	-1.96666	0	33.4973	prcpan_3.tif	0	198.452	777.581	prcpan_3.tif	0	198.452	777.581	slope	-11.0686	0	33.4973	prcpan_3.tif	0	198.452	777.581	prcpan_3.tif	0	198.452	777.581	slope	-9.48219	0	33.4973	prcpan_3.tif	0	198.452	777.581	prcpan_3.tif	0	198.452	777.581	prcpan_3.tif	0	198.452	777.581	prcpan_3.tif	0	198.452	777.581	slope	-9.87994
bio18_3.tif^2	3.60849	772.003	4380.16	ai_3^2	0.099851	144.04	392.582	slope	-10.7379	0	33.4973	slope	-11.0263	0	33.4973	bio18_3.tif^2	3.22718	772.003	4380.16	slope	-11.1983	0	33.4973	slope	-9.51385	0	33.4973	bio18_3.tif^2	2.62808	772.003	4380.16	slope	-8.38992	0	33.4973	slope	-9.69373	0	33.4973	slope	-9.73516	0	33.4973	slope	-10.8632	0	33.4973	bio18_3.tif^2	5.57932
bio2_3.tif^2	1.0137	183.937	390.002	bio5_3.tif^2	15.6826	542.529	1217.29	bio18_3.tif^2	3.98297	772.003	4380.16	bio18_3.tif^2	3.49865	772.003	4380.16	bio2_3.tif^2	1.81434	183.937	390.002	bio18_3.tif^2	3.11373	772.003	4380.16	bio18_3.tif^2	2.47916	772.003	4380.16	bio2_3.tif^2	1.74449	183.937	390.002	bio18_3.tif^2	4.07122	772.003	4380.16	bio18_3.tif^2	2.15511	772.003	4380.16	bio18_3.tif^2	4.60883	772.003	4380.16	bio18_3.tif^2	4.02829	772.003	4380.16	bio2_3.tif^2	0.953924
bio5_3.tif^2	4.33505	542.529	1217.29	petnvan_3.tif^2	0.113954	978.748	9456.52	bio2_3.tif^2	0.687104	183.937	390.002	bio2_3.tif^2	0.649878	183.937	390.002	bio5_3.tif^2	2.38055	542.529	1217.29	bio2_3.tif^2	0.373759	183.937	390.002	bio2_3.tif^2	0.417716	183.937	390.002	bio5_3.tif^2	1.28891	542.529	1217.29	bio2_3.tif^2	1.6673	183.937	390.002	bio2_3.tif^2	1.94246	183.937	390.002	bio2_3.tif^2	2.47106	183.937	390.002	bio2_3.tif^2	0.747899	183.937	390.002	bio5_3.tif^2	4.28351
petnvan_3.tif^2	0.148829	978.748	9456.52	`distwater	0.0307078	0	785.337	bio5_3.tif^2	4.28349	542.529	1217.29	bio5_3.tif^2	3.38272	542.529	1217.29	petnvan_3.tif^2	0.1505	978.748	9456.52	bio5_3.tif^2	3.82695	542.529	1217.29	bio5_3.tif^2	2.46475	542.529	1217.29	`distwater	0.13667	0	745.292	bio5_3.tif^2	4.9898	542.529	1217.29	bio5_3.tif^2	0.914729	542.529	1217.29	bio5_3.tif^2	1.02567	542.529	1217.29	bio5_3.tif^2	3.1881	542.529	1217.29	petnvan_3.tif^2	0.582226
'bio5_3.tif	-2.38352	34.6934	34.8897	'bio5_3.tif	-2.67842	34.6934	34.8897	`distwater	0.141914	0	745.292	petnvan_3.tif^2	0.104609	978.748	9456.52	`distwater	0.71916	0	675.125	`distwater	0.135176	0	745.292	`distwater	0.281142	0	745.292	`distwater	0.139835	0	750.415	`distwater	0.0930495	0	799.809	`distwater	0.122262	0	785.337	petnvan_3.tif^2	0.547515	978.748	9456.52	`distwater	0.131505	0	745.292	`distwater	0.142742
`distwater	-0.892253	0	105.659	`petnvan_3.tif	-4.00646	31.285	47.2473	`distwater	0.272397	0	750.415	`distwater	0.13475	0	745.292	`distwater	0.763178	0	691.941	`distwater	0.131517	0	750.415	`distwater	0.134855	0	750.415	`distwater	0.268889	0	785.337	`distwater	0.140581	0	816.378	`distwater	0.234521	0	790.2	`distwater	0.123906	0	634.213	`distwater	0.127932	0	750.415	`distwater	0.138888
`petnvan_3.tif	-3.25532	31.285	47.2473	`distwater	-0.665073	0	105.659	`distwater	0.130962	0	785.337	`distwater	0.131105	0	750.415	`distwater	0.434282	0	702.97	`distwater	0.2529	0	785.337	`distwater	0.131504	0	785.337	`distwater	0.440876	0	790.2	`distwater	0.136906	0	828.076	`distwater	0.117159	0	799.809	'bio5_3.tif	-2.33352	34.6934	34.8897	`distwater	0.246028	0	785.337	`distwater	0.135188
`bio3_3.tif	0.717825	39.1101	41.2478	`slope	0.22149	0	3.94587	`distwater	0.254713	0	790.2	`distwater	0.127826	0	785.337	`distwater	0.121957	0	713.746	`distwater	0.349952	0	790.2	`distwater	0.292066	0	790.2	`distwater	0.151892	0	799.809	`distwater	0.133872	0	870.908	`distwater	0.109547	0	816.378	`bio3_3.tif	1.34818	39.1101	41.2478	`distwater	0.255648	0	790.2	`distwater	0.269696
`slope	0.323573	0	4.43147	`distwater	0.23941	0	502.768	`distwater	0.244551	0	799.809	`distwater	0.245272	0	790.2	'bio5_3.tif	-2.28092	34.6934	34.8897	`distwater	0.114771	0	799.809	`distwater	0.121034	0	799.809	`distwater	0.11897	0	828.076	`distwater	0.256963	0	877.49	'bio5_3.tif	-2.25751	34.6934	34.8897	`distwater	-0.785752	0	105.659	`distwater	0.226412	0	799.809	`distwater	0.128203
'bio3_3.tif	5.64777	47.6909	52.3017	'bio2_3.tif	1.08758	19.3745	19.7485	`distwater	0.117541	0	828.076	`distwater	0.117676	0	799.809	`petnvan_3.tif	-3.53098	31.285	47.2473	`distwater	0.111905	0	828.076	`distwater	0.117868	0	816.378	'bio5_3.tif	-2.36693	34.6934	34.8897	`distwater	0.245288	0	896.912	`petnvan_3.tif	-4.55034	31.285	47.2473	`petnvan_3.tif	-1.68475	31.285	47.2473	`distwater	0.108832	0	828.076	`distwater	0.125173
`prcpan_3.tif	0.246071	198.452	241.29	'bio2_3.tif	0.0707084	18.5015	19.7485	`distwater	0.0653908	0	864.293	`distwater	0.114596	0	816.378	`distwater	-0.808552	0	105.659	'bio5_3.tif	-2.38063	34.6934	34.8897	`distwater	0.114733	0	828.076	`petnvan_3.tif	-3.54284	31.285	47.2473	`distwater	0.716512	0	936.599	`distwater	-0.796535	0	105.659	`prcpan_3.tif	1.32691	198.452	237.984	'bio5_3.tif	-2.38287	34.6934	34.8897	`distwater	0.1218
`bio18_3.tif	-0.347804	27.785	27.8925	`distwater	1.18979	0	517.786	'bio5_3.tif	-2.39781	34.6934	34.8897	`distwater	0.111549	0	828.076	`bio3_3.tif	0.166059	39.1101	41.2478	`petnvan_3.tif	-3.5902	31.285	47.2473	`distwater	0.0521286	0	864.293	`distwater	-0.614717	0	105.659	`distwater	0.52566	0	994.15	`bio18_3.tif	-0.508636	27.785	27.8925	'bio3_3.tif	4.41064	47.6909	52.3017	`petnvan_3.tif	-3.60528	31.285	47.2473	`distwater	0.694682
`prcpan_3.tif	0.294855	198.452	239.339	`slope	0.982219	0	3.95008	`petnvan_3.tif	-3.62689	31.285	47.2473	`distwater	0.10887	0	864.293	`distwater	0.0463137	0	332.86	`distwater	-0.69735	0	105.659	'bio5_3.tif	-2.39803	34.6934	34.8897	`bio3_3.tif	0.615328	39.1101	41.2478	'bio5_3.tif	-3.56085	34.6934	34.8897	`bio3_3.tif	0.862874	39.1101	41.2478	`petnvan_3.tif	-0.977206	31.285	47.9126	`distwater	-0.625504	0	105.659	'bio5_3.tif	-2.42016
`distwater	0.239763	0	458.844	`prcpan_3.tif	0.219008	198.452	217.597	`distwater	-0.770992	0	105.659	'bio5_3.tif	-2.42941	34.6934	34.8897	'bio3_3.tif	4.89121	47.6909	52.3017	`bio13_3.tif	-0.297049	22.3871	23.4194	`petnvan_3.tif	-3.56557	31.285	47.2473	`prcpan_3.tif	-0.316763	198.452	200.952	`petnvan_3.tif	-3.51411	31.285	47.2473	'bio3_3.tif	5.21833	47.6909	52.3017	`petnvan_3.tif	-0.504054	31.285	52.9032	`bio18_3.tif	-0.152558	27.785	27.8925	`distwater	0.264904
`prcpan_3.tif	0.243062	198.452	241.032	`distwater	0.912287	0	528.806	`bio18_3.tif	-0.11252	27.785	27.8925	`petnvan_3.tif	-4.34677	31.285	47.2473	`prcpan_3.tif	0.697743	198.452	238.726	`bio3_3.tif	0.601142	39.1101	41.2478	`distwater	-0.621463	0	105.659	`prcpan_3.tif	0.577482	198.452	237.984	`distwater	-0.693696	0	105.659	`prcpan_3.tif	0.962785	198.452	237.984	`distwater	0.862781	0	557.031	`bio3_3.tif	0.785054	39.1101	41.2478	`distwater	-0.670841
`bio13_3.tif	-0.214411	22.3871	23.4194	`dem	-0.160755	1328	1376.5	`bio3_3.tif	0.74517	39.1101	41.2478	`bio3_3.tif	0.600794	39.1101	41.2478	`bio18_3.tif	-0.105527	27.785	27.8925	`ai_3	-0.0766375	12.0017	12.0659	`bio3_3.tif	0.647278	39.1101	41.2478	'bio3_3.tif	5.58175	47.6909	52.3017	`bio3_3.tif	1.49513	39.1101	41.2478	`distwater	0.145883	0	483.258	`slope	-0.0133017	0	0.245086	'bio3_3.tif	5.60432	47.6909	52.3017	`petnvan_3.tif	-3.39715
`distwater	0.18164	0	483.258	linearPredictorNormalizer	18.3148			`bio13_3.tif	-0.139374	22.3871	23.4194	`distwater	-0.754743	0	105.659	`distwater	0.0652415	0	502.768	`prcpan_3.tif	0.475438	198.452	238.726	`bio18_3.tif	-0.669364	27.785	27.8925	`distwater	0.501842	0	502.768	'bio3_3.tif	4.47606	47.6909	52.3017	`distwater	1.81328	0	502.768	`distwater	1.59618	0	573.822	`prcpan_3.tif	-0.428066	198.452	200.952	`bio3_3.tif	0.526537
`distwater	2.75328	0	502.768	densityNormalizer	105.08			'bio3_3.tif	5.70082	47.6909	52.3017	`distwater	0.797896	0	502.768	`distwater	0.577835	0	517.786	`prcpan_3.tif	-0.362329	198.452	200.952	`ai_3	-0.0550652	12.0017	12.0659	`bio18_3.tif	-0.201408	27.785	27.8925	`distwater	0.747333	0	502.768	`prcpan_3.tif	-0.0329943	198.452	200.952	`distwater	0.632779	0	599.944	`prcpan_3.tif	0.329229	198.452	239.339	`bio13_3.tif	-0.294325
`prcpan_3.tif	0.132009	198.452	240.21	numBackgroundPoints	10065			`prcpan_3.tif	0.282188	198.452	238.726	`bio18_3.tif	-0.289714	27.785	27.8925	`prcpan_3.tif	-0.101225	198.452	200.952	'bio3_3.tif	6.07038	47.6909	52.3017	`prcpan_3.tif	0.604896	198.452	237.984	`distwater	0.39464	0	517.786	`prcpan_3.tif	0.161885	198.452	239.339	`distwater	0.579158	0	517.786	linearPredictorNormalizer	7.24222			`distwater	0.406879	0	502.768	`distwater	0.447815
`prcpan_3.tif	-0.00152862	198.452	200.952	entropy	6.61166			`distwater	0.682276	0	502.768	'bio3_3.tif	5.52146	47.6909	52.3017	`distwater	0.806498	0	528.806	`prcpan_3.tif	0.45499	198.452	237.984	`distwater	0.56185	0	502.768	`prcpan_3.tif	0.280507	198.452	217.597	`prcpan_3.tif	0.344909	198.452	238.726	linearPredictorNormalizer	6.07602			densityNormalizer	107.207			`prcpan_3.tif	0.435965	198.452	237.984	`prcpan_3.tif	1.0413
`prcpan_3.tif	0.272826	198.452	241.903					`prcpan_3.tif	0.507104	198.452	237.984	`prcpan_3.tif	0.591678	198.452	239.339	`prcpan_3.tif	0.17426	198.452	237.984	`distwater	0.617396	0	502.768	'bio3_3.tif	6.28373	47.6909	52.3017	`bio13_3.tif	-0.162131	22.3871	23.4194	`prcpan_3.tif	0.466202	198.452	237.984	densityNormalizer	108.108			numBackgroundPoints	10065			`distwater	1.40596	0	517.786	'bio3_3.tif	5.19891
`prcpan_3.tif	0.00922103	198.452	242.532					`distwater	0.77096	0	517.786	`prcpan_3.tif	0.567378	198.452	238.726	`bio13_3.tif	-0.114584	22.3871	23.4194	`distwater	0.93986	0	517.786	`prcpan_3.tif	0.322036	198.452	238.726	`distwater	0.841069	0	528.806	`distwater	0.0809797	0	964.823	numBackgroundPoints	10065			entropy	6.67227			`prcpan_3.tif	0.243082	198.452	238.726	`prcpan_3.tif	0.19072
linearPredictorNormalizer	10.3926							`prcpan_3.tif	-0.294637	198.452	200.952	`prcpan_3.tif	-0.419929	198.452	200.952	`prcpan_3.tif	0.0965894	198.452	239.339	`distwater	0.366148	0	528.806	`distwater	0.922755	0	517.786	`prcpan_3.tif	0.521341	198.452	238.726	`distwater	0.0632823	0	944.762	entropy	6.71191							`distwater	0.088202	0	528.806	`bio18_3.tif	-0.0519422
densityNormalizer	98.3604							`distwater	0.380363	0	528.806	`distwater	0.988391	0	517.786	linearPredictorNormalizer	7.81245			`prcpan_3.tif	0.0659277	198.452	239.339	`distwater	0.258218	0	528.806	linearPredictorNormalizer	6.35491			`distwater	0.0229193	0	517.786									`bio13_3.tif	-0.00652697	22.3871	23.4194	`distwater	0.873312
numBackgroundPoints	10066							`prcpan_3.tif	0.180278	198.452	239.339	`bio13_3.tif	-0.0169871	22.3871	23.4194	densityNormalizer	104.17			`bio18_3.tif	-0.0133834	27.785	27.8925	`bio13_3.tif	-0.0469285	22.3871	23.4194	densityNormalizer	111.802			`distwater	0.746406	0	907.515									linearPredictorNormalizer	8.00063			`prcpan_3.tif	-0.00143593
entropy	6.66214							linearPredictorNormalizer	8.3735			`dem	0.261492	1328	1384.5	numBackgroundPoints	10065			linearPredictorNormalizer	7.59313			`prcpan_3.tif	0.07569	198.452	239.339	numBackgroundPoints	10065			`distwater	0.260173	0	922.156									densityNormalizer	110.286			`distwater	0.0129195
								densityNormalizer	106.983			`distwater	0.205251	0	528.806	entropy	6.64996			densityNormalizer	110.094			`prcpan_3.tif	-0.0223787	198.452	200.952	entropy	6.71523			linearPredictorNormalizer	11.1486											numBackgroundPoints	10065			linearPredictorNormalizer	9.68099
								numBackgroundPoints	10065			`prcpan_3.tif	0.0676708	198.452	240.21					numBackgroundPoints	10065			linearPredictorNormalizer	6.4612							densityNormalizer	112.829											entropy	6.72938			densityNormalizer	109.951
								entropy	6.73729			linearPredictorNormalizer	7.86503							entropy	6.7655			densityNormalizer	123.444							numBackgroundPoints	10066															numBackgroundPoints	10066
												densityNormalizer	106.985											numBackgroundPoints	10065							entropy	6.63695															entropy	6.68604
												numBackgroundPoints	10065											entropy	6.77217
												entropy	6.75189
[truncated: 10 more columns]

## Sheet: WIFL_CCC
CCC_0				CCC_1				CCC_2				CCC_3				CCC_4				CCC_5				CCC_6				CCC_7				CCC_8				CCC_9				CCC_10				CCC_11				CCC_12
(biome=8.0)	0	0	1	(biome=8.0)	-0.194441	0	1	(biome=8.0)	0	0	1	(biome=8.0)	-0.187932	0	1	(biome=8.0)	-0.188021	0	1	(biome=8.0)	0	0	1	(biome=8.0)	-0.173536	0	1	(biome=8.0)	-0.151149	0	1	(biome=8.0)	-0.204914	0	1	(biome=8.0)	-0.188392	0	1	(biome=8.0)	0	0	1
(biome=40.0)	-1.10198	0	1	(biome=40.0)	-1.23602	0	1	(biome=40.0)	-0.919878	0	1	(biome=40.0)	-1.03532	0	1	(biome=40.0)	-1.34683	0	1	(biome=40.0)	-1.1584	0	1	(biome=40.0)	-1.40752	0	1	(biome=40.0)	-1.30824	0	1	(biome=40.0)	-1.5476	0	1	(biome=40.0)	-1.41882	0	1	(biome=39.0)	0.264168	0	1
(biome=47.0)	0.508115	0	1	(biome=47.0)	0.300973	0	1	(biome=47.0)	0.56815	0	1	(biome=47.0)	0.409319	0	1	ai_1	0	11.9578	20.3276	(biome=43.0)	0.175976	0	1	ai_1	0	11.9578	20.3276	(biome=47.0)	0.258366	0	1	(biome=47.0)	0.0161518	0	1	(biome=47.0)	0.103577	0	1	(biome=43.0)	0.120443	0	1
ai_1	0	11.9578	20.3276	ai_1	0	11.9578	20.3276	ai_1	0	11.9578	20.3276	ai_1	0	11.9578	20.3276	bio13_1.tif	0	22.4194	68.1613	(biome=47.0)	0.748532	0	1	bio13_1.tif	0	22.4194	68.1613	ai_1	0	11.9578	20.3276	ai_1	0	11.9578	20.3276	ai_1	0	11.9578	20.3276	(biome=47.0)	0.908151	0	1
bio13_1.tif	0	22.4194	68.1613	bio13_1.tif	0	22.4194	68.1613	bio13_1.tif	0	22.4194	68.1613	bio13_1.tif	0	22.4194	68.1613	bio18_1.tif	0	27.6237	66.7957	ai_1	0	11.9578	20.3276	bio18_1.tif	0	27.6237	66.7957	bio13_1.tif	0	22.4194	68.1613	bio13_1.tif	0	22.4194	68.1613	bio13_1.tif	0	22.4194	68.1613	ai_1	0	11.9578	20.3276
bio18_1.tif	0	27.6237	66.7957	bio18_1.tif	0	27.6237	66.7957	bio18_1.tif	0	27.6237	66.7957	bio18_1.tif	0	27.6237	66.7957	bio2_1.tif	0	13.7817	19.8705	bio13_1.tif	0	22.4194	68.1613	bio2_1.tif	0	13.7817	19.8705	bio18_1.tif	0	27.6237	66.7957	bio18_1.tif	0	27.6237	66.7957	bio18_1.tif	0	27.6237	66.7957	bio13_1.tif	0	22.4194	68.1613
bio2_1.tif	0	13.7817	19.8705	bio2_1.tif	0	13.7817	19.8705	bio2_1.tif	0	13.7817	19.8705	bio2_1.tif	0	13.7817	19.8705	bio3_1.tif	0	39.6976	52.7034	bio18_1.tif	0	27.6237	66.7957	bio3_1.tif	0	39.6976	52.7034	bio2_1.tif	0	13.7817	19.8705	bio2_1.tif	0	13.7817	19.8705	bio2_1.tif	0	13.7817	19.8705	bio18_1.tif	0	27.6237	66.7957
bio3_1.tif	0	39.6976	52.7034	bio3_1.tif	0	39.6976	52.7034	bio3_1.tif	0	39.6976	52.7034	bio3_1.tif	0	39.6976	52.7034	bio5_1.tif	0	23.3774	34.9555	bio2_1.tif	0	13.7817	19.8705	bio5_1.tif	0	23.3774	34.9555	bio3_1.tif	0	39.6976	52.7034	bio3_1.tif	0	39.6976	52.7034	bio3_1.tif	0	39.6976	52.7034	bio2_1.tif	0	13.7817	19.8705
bio5_1.tif	0	23.3774	34.9555	bio5_1.tif	0	23.3774	34.9555	bio5_1.tif	0	23.3774	34.9555	bio5_1.tif	0	23.3774	34.9555	dem	0	1328	3069	bio3_1.tif	0	39.6976	52.7034	dem	0	1328	3069	bio5_1.tif	0	23.3774	34.9555	bio5_1.tif	0	23.3774	34.9555	bio5_1.tif	0	23.3774	34.9555	bio3_1.tif	0	39.6976	52.7034
dem	0	1328	3069	dem	0	1328	3069	dem	0	1328	3069	dem	0	1328	3069	distwater	0	0	13178.8	bio5_1.tif	0	23.3774	34.9555	distwater	0	0	13178.8	dem	0	1328	3069	dem	0	1328	3069	dem	0	1328	3069	bio5_1.tif	0	23.3774	34.9555
distwater	0	0	13178.8	distwater	0	0	13178.8	distwater	0	0	13178.8	distwater	0	0	13178.8	petnvan_1.tif	0	31.4194	96.4731	dem	0	1328	3069	petnvan_1.tif	0	31.4194	96.4731	distwater	0	0	13178.8	distwater	0	0	13178.8	distwater	0	0	13178.8	dem	0	1328	3069
petnvan_1.tif	0	31.4194	96.4731	petnvan_1.tif	0	31.4194	96.4731	petnvan_1.tif	0	31.4194	96.4731	petnvan_1.tif	0	31.4194	96.4731	prcpan_1.tif	0	199.548	802.065	distwater	0	0	13178.8	prcpan_1.tif	0	199.548	802.065	petnvan_1.tif	0	31.4194	96.4731	petnvan_1.tif	0	31.4194	96.4731	petnvan_1.tif	0	31.4194	96.4731	distwater	0	0	13178.8
prcpan_1.tif	0	199.548	802.065	prcpan_1.tif	0	199.548	802.065	prcpan_1.tif	0	199.548	802.065	prcpan_1.tif	0	199.548	802.065	slope	-14.7639	0	46.9205	petnvan_1.tif	0	31.4194	96.4731	slope	-10.3053	0	46.9205	prcpan_1.tif	0	199.548	802.065	prcpan_1.tif	0	199.548	802.065	prcpan_1.tif	0	199.548	802.065	petnvan_1.tif	0	31.4194	96.4731
slope	-9.95644	0	46.9205	slope	-16.0229	0	46.9205	slope	-10.7958	0	46.9205	slope	-13.5683	0	46.9205	bio18_1.tif^2	0.123681	763.067	4461.67	prcpan_1.tif	0	199.548	802.065	bio18_1.tif^2	0.155558	763.067	4461.67	slope	-15.2282	0	46.9205	slope	-14.1406	0	46.9205	slope	-12.1112	0	46.9205	prcpan_1.tif	0	199.548	802.065
ai_1^2	-2.11127	142.989	413.21	`distwater	0.000612108	0	634.213	`distwater	0.257033	0	702.97	petnvan_1.tif^2	-4.95437	987.176	9307.06	`distwater	0.102683	0	713.746	slope	-40.2719	0	46.9205	`bio18_1.tif	0.367669	27.6237	27.7419	`distwater	0.467851	0	785.337	distwater^2	-24.7027	0	1.73681e+08	'bio2_1.tif	1.94909	19.0571	19.8705	slope	-13.5492	0	46.9205
'bio2_1.tif	1.78045	19.0571	19.8705	'bio2_1.tif	1.65587	19.0571	19.8705	`distwater	0.192971	0	713.746	`distwater	0.032263	0	732.259	`bio18_1.tif	0.166089	27.6237	27.7419	`distwater	0.56152	0	1751.71	`prcpan_1.tif	0.0544566	199.548	201.984	'bio2_1.tif	1.61268	19.0571	19.8705	petnvan_1.tif^2	-0.0383389	987.176	9307.06	'bio5_1.tif	-2.30095	34.7398	34.9555	bio18_1.tif^2	0.150202	763.067	4461.67
`slope	0.904777	0	2.21565	'bio5_1.tif	-1.95352	34.7398	34.9555	`distwater	0.275835	0	732.259	'bio2_1.tif	1.59709	19.0571	19.8705	`bio13_1.tif	0.0607578	22.4194	23.371	`slope	-1.21291	0	0.0578571	`slope	0.87899	0	2.11695	'bio5_1.tif	-1.96311	34.7398	34.9555	'bio5_1.tif	-2.19602	34.7398	34.9555	`petnvan_1.tif	-1.46685	31.4194	46.4005	'bio2_1.tif	2.10248	19.0571	19.8705
`dem	1.22992	1328	1461.5	`slope	-0.970837	0	0.0578571	`distwater	0.213227	0	745.292	`bio13_1.tif	0.188992	22.4194	23.371	'bio2_1.tif	1.80899	19.0571	19.8705	'bio5_1.tif	-2.05632	34.7398	34.9555	'bio2_1.tif	1.63501	19.0571	19.8705	`slope	-1.10302	0	0.0578571	`slope	-1.10078	0	0.0578571	`slope	-1.14636	0	0.0578571	`slope	-1.90786	0	0.0578571
'bio5_1.tif	-2.23309	34.7398	34.9555	`dem	0.96021	1328	1462.5	`distwater	0.161287	0	750.415	`slope	-1.61354	0	0.0578571	`dem	0.932561	1328	1462.5	`dem	0.963369	1328	1463.5	'bio5_1.tif	-1.848	34.7398	34.9555	`dem	0.363248	1328	1463.5	`petnvan_1.tif	-3.12119	31.4194	46.0054	`dem	0.469263	1328	1463.5	`petnvan_1.tif	-0.444574	31.4194	48
`slope	-1.04531	0	0.0578571	`petnvan_1.tif	-3.63397	31.4194	46.0054	'bio2_1.tif	2.11364	19.0571	19.8705	`petnvan_1.tif	-2.75304	31.4194	46.4005	'bio5_1.tif	-2.23024	34.7398	34.9555	`petnvan_1.tif	-2.85217	31.4194	46.0054	`slope	-1.18638	0	0.0578571	`distwater	-0.179335	0	43.7653	`dem	0.408921	1328	1658.5	`petnvan_1.tif	-1.82233	31.4194	46.0054	'bio5_1.tif	-2.13175	34.7398	34.9555
`distwater	-0.636541	0	43.7653	`dem	0.135303	1328	1463.5	`slope	-1.18171	0	0.0578571	`dem	1.27998	1328	1460.5	`slope	-0.94381	0	0.0578571	'petnvan_1.tif	-0.423379	55.6277	96.4731	`dem	0.569885	1328	1462.5	`petnvan_1.tif	-3.59911	31.4194	46.0054	'petnvan_1.tif	-1.01158	49.7245	96.4731	'petnvan_1.tif	-1.79129	49.7245	96.4731	`petnvan_1.tif	-3.10407	31.4194	46.4005
`slope	0.0766895	0	2.22319	'petnvan_1.tif	-2.08653	49.7245	96.4731	'bio5_1.tif	-1.90991	34.7398	34.9555	`prcpan_1.tif	0.0469787	199.548	201.984	`petnvan_1.tif	-0.162756	31.4194	46.4005	`distwater	-0.161778	0	43.7653	`petnvan_1.tif	-3.14467	31.4194	46.0054	`bio2_1.tif	1.62221	13.7817	17.4732	`bio2_1.tif	0.888519	13.7817	17.4732	`distwater	0.163753	0	483.258	`dem	0.68543	1328	1453.5
`bio2_1.tif	2.45047	13.7817	17.4732	`bio2_1.tif	1.56929	13.7817	17.4732	`distwater	-0.353057	0	43.7653	'bio5_1.tif	-2.3946	34.7398	34.9555	`petnvan_1.tif	-3.05276	31.4194	46.0054	`dem	0.235814	1328	1462.5	`dem	0.448897	1328	1648.5	`dem	0.39277	1328	1462.5	`distwater	0.539062	0	502.768	`bio2_1.tif	0.923384	13.7817	17.4732	`bio2_1.tif	1.78553	13.7817	17.4732
'bio5_1.tif	0.328298	34.4082	34.9555	`distwater	0.0143118	0	4220.12	`dem	0.599446	1328	1459.5	`bio2_1.tif	2.0271	13.7817	17.4732	`bio2_1.tif	1.29865	13.7817	17.4732	`distwater	0.14032	0	502.768	`bio2_1.tif	1.30658	13.7817	17.4732	'petnvan_1.tif	-2.2589	49.7245	96.4731	`distwater	-0.121076	0	43.7653	`bio18_1.tif	0.957506	27.6237	28.4247	`dem	0.280922	1328	1452.5
`petnvan_1.tif	-3.982	31.4194	46.0054	`distwater	0.0933597	0	4201.93	`petnvan_1.tif	-3.02379	31.4194	46.0054	'bio5_1.tif	0.709775	34.4082	34.9555	'petnvan_1.tif	-0.595853	55.6277	96.4731	'petnvan_1.tif	-0.573308	54.043	96.4731	'petnvan_1.tif	-0.240012	55.6277	96.4731	`dem	0.318784	1328	1660.5	'petnvan_1.tif	-1.07612	48.4812	96.4731	`dem	0.171841	1328	1670.5	'petnvan_1.tif	-1.99324	54.043	96.4731
`dem	0.403827	1328	1686.5	`distwater	1.30524	0	557.031	'petnvan_1.tif	-1.76114	55.6277	96.4731	`petnvan_1.tif	-2.29864	31.4194	46.0054	`dem	0.192328	1328	1649.5	'bio2_1.tif	2.45889	19.1756	19.8705	`dem	0.221128	1328	1645.5	`distwater	0.0409538	0	4065.23	`bio18_1.tif	0.968313	27.6237	28.4247	'bio5_1.tif	0.36084	34.4082	34.9555	`slope	0.174225	0	0.356527
'petnvan_1.tif	-2.6472	48.4812	96.4731	`distwater	0.0914086	0	4198.28	`bio2_1.tif	1.65386	13.7817	17.4732	`dem	0.248944	1328	1668.5	`distwater	0.120105	0	4126.96	`prcpan_1.tif	0.982798	199.548	206.726	'petnvan_1.tif	-0.487272	54.043	96.4731	'bio5_1.tif	0.412186	34.4082	34.9555	'bio2_1.tif	2.62486	19.1756	19.8705	'petnvan_1.tif	-0.337263	48.4812	96.4731	`dem	0.144776	1328	1447.5
`distwater	0.225218	0	502.768	`distwater	0.0839335	0	4158.86	`distwater	0.131842	0	4272.45	'bio5_1.tif	0.125091	34.3521	34.9555	`distwater	0.112807	0	4114.41	`distwater	0.189412	0	1850.6	'petnvan_1.tif	-0.653144	49.7245	96.4731	`bio18_1.tif	0.45464	27.6237	28.4247	`dem	0.246395	1328	1653.5	`distwater	-0.131536	0	43.7653	'bio5_1.tif	0.305102	34.1287	34.9555
`dem	0.163972	1328	1687.5	`distwater	-0.144295	0	43.7653	`distwater	1.17528	0	441.987	`distwater	0.0893667	0	4099.02	`distwater	0.10271	0	4085.91	`distwater	0.248337	0	691.941	`dem	0.20414	1328	1646.5	`dem	0.251935	1328	1664.5	`slope	0.0746406	0	0.46997	`distwater	0.511189	0	502.768	`bio18_1.tif	0.695303	27.6237	28.4247
`bio18_1.tif	0.175249	27.6237	28.4247	`bio18_1.tif	0.406819	27.6237	28.4247	`distwater	0.104262	0	4235.98	`distwater	0.086485	0	4057.69	`distwater	0.0938316	0	4040.18	`distwater	0.193159	0	1839.19	`distwater	0.0659043	0	4114.41	`distwater	0.204575	0	691.941	`distwater	0.191015	0	517.786	`distwater	0.00465838	0	3171.1	`ai_1	-1.02458	11.9578	12.3143
`dem	0.0613195	1328	1679.5	`dem	0.102543	1328	1661.5	`distwater	0.146453	0	4224.66	`distwater	0.0847877	0	4040.18	`distwater	0.0861595	0	4033.54	`distwater	1.00036	0	702.97	`distwater	0.0755236	0	4101.35	`distwater	1.341	0	702.97	`distwater	0.904164	0	691.941	`distwater	0.085651	0	3156.57	'petnvan_1.tif	-0.391012	53.789	96.4731
`distwater	0.0222238	0	3956.83	`distwater	0.0655632	0	4099.02	`dem	0.407957	1328	1458.5	`distwater	0.0699709	0	4033.54	`distwater	0.16006	0	483.258	`distwater	0.271271	0	1832.92	`distwater	0.233682	0	502.768	`prcpan_1.tif	0.147191	199.548	206.726	`slope	0.335837	0	2.15605	`distwater	0.0851846	0	3151.71	`distwater	0.00030758	0	4081.69
`distwater	0.0356865	0	3939.37	`distwater	0.0635867	0	4081.69	`slope	0.0190717	0	0.391561	`distwater	0.128854	0	483.258	'petnvan_1.tif	-0.278247	54.043	96.4731	`distwater	0.0682923	0	1824.54	`distwater	0.0805129	0	4043.97	`distwater	0.0398309	0	3933.04	`slope	0.199113	0	2.16687	`distwater	0.0814428	0	3135.87	`distwater	0.139237	0	4040.18
`distwater	0.0635256	0	3921.34	`distwater	0.0589839	0	4040.18	`bio18_1.tif	0.60475	27.6237	28.4247	`dem	0.0481802	1328	1461.5	`distwater	0.0749738	0	3997.77	`bio13_1.tif	0.0510098	22.4194	24.8871	`distwater	0.0746632	0	4036.86	`distwater	0.0460987	0	3913.02	'bio5_1.tif	0.00114082	34.4082	34.9555	'bio5_1.tif	0.217054	34.4268	34.9555	`distwater	0.126871	0	4031.17
`distwater	0.254546	0	517.786	`distwater	0.0545278	0	4033.54	`slope	0.931244	0	2.06421	`distwater	0.0356083	0	3939.37	`distwater	0.0789293	0	3964.57	`dem	0.0406324	1328	1711.5	`distwater	0.0689389	0	4033.54	`distwater	0.0348269	0	3901.75	'bio5_1.tif	0.11767	34.4268	34.9555	`distwater	0.163066	0	517.786	`distwater	0.122018	0	4026.89
`distwater	0.101785	0	3916.94	`dem	0.0387314	1328	1665.5	'petnvan_1.tif	-0.210236	49.7245	96.4731	`distwater	0.0332828	0	3931.58	'bio5_1.tif	0.241541	34.4082	34.9555	`dem	0.185142	1328	1709.5	`distwater	0.0583418	0	4026.89	`distwater	0.0342826	0	3876.63	linearPredictorNormalizer	3.96913			`dem	0.0451684	1328	1662.5	`distwater	0.111976	0	4016.41
`distwater	0.055869	0	3910.08	`dem	0.0411532	1328	1664.5	'petnvan_1.tif	-0.306482	54.043	96.4731	`slope	0.677629	0	2.17764	`distwater	0.0632993	0	3994.41	`dem	0.013539	1328	1710.5	`distwater	0.102822	0	4008.77	`distwater	0.264935	0	3857.81	densityNormalizer	150.283			`distwater	0.156894	0	3055.43	`distwater	0.102196	0	3992.49
`distwater	0.0512883	0	3905.67	`distwater	0.024974	0	3997.77	`distwater	0.0469278	0	4084.04	`dem	0.120797	1328	1659.5	`distwater	0.0761773	0	3959.74	linearPredictorNormalizer	4.8207			`distwater	0.0954487	0	3992.49	`dem	0.0179906	1328	1460.5	numBackgroundPoints	10019			`distwater	0.0209894	0	3051.04	`distwater	0.100411	0	3971.81
`distwater	0.926641	0	691.941	'bio5_1.tif	0.283334	34.4082	34.9555	'bio5_1.tif	0.409593	34.4082	34.9555	`distwater	0.37877	0	502.768	`distwater	0.0700006	0	3939.37	densityNormalizer	128.548			`distwater	0.0844543	0	3967.95	`distwater	0.0421866	0	3868.22	entropy	7.56206			`distwater	0.10654	0	3041.61	`distwater	0.0982255	0	2525.53
`distwater	0.0386833	0	3875.64	`prcpan_1.tif	0.0554826	199.548	206.726	`slope	0.229435	0	2.05447	`distwater	0.0825175	0	3908.12	`distwater	0.0644498	0	3931.58	numBackgroundPoints	10018			`distwater	0.139779	0	3962.15	`slope	0.24256	0	2.20508					`dem	0.172307	1328	1660.5	`distwater	1.43991	0	691.941
`distwater	0.0382468	0	3863.76	`distwater	0.0551053	0	3967.95	`prcpan_1.tif	0.100422	199.548	206.726	`distwater	0.0808489	0	3905.67	'petnvan_1.tif	-0.299506	49.7245	96.4731	entropy	7.51857			`distwater	0.0793606	0	3945.2	`slope	0.103734	0	2.21565					`distwater	0.0868309	0	3046.65	`distwater	0.0334774	0	2504.97
`distwater	0.0856281	0	3851.85	`distwater	0.184424	0	573.822	`slope	0.0207804	0	2.04796	`distwater	0.0781233	0	3901.75	`dem	0.105728	1328	1652.5					'bio2_1.tif	0.139113	19.1756	19.8705	`slope	0.173052	0	2.22319					`distwater	0.169116	0	3034.05	`slope	0.875329	0	2.12483
`distwater	0.0920258	0	702.97	`dem	0.0829319	1328	1662.5	`dem	0.0217351	1328	1456.5	`distwater	0.0748152	0	3893.88	`dem	0.148444	1328	1651.5					`bio2_1.tif	0.13562	13.7817	17.4217	`distwater	0.0971525	0	3863.76					`distwater	0.328462	0	3022.66	`distwater	0.0147926	0	2490.4
`slope	0.0654159	0	2.12483	`distwater	0.370446	0	599.944	`distwater	0.0227383	0	4043.97	`distwater	0.0722022	0	3886.01	`dem	0.140616	1328	1650.5					`distwater	1.04852	0	691.941	`distwater	0.0458847	0	713.746					`distwater	0.0802501	0	3020.12	`distwater	0.0003604	0	702.97
`distwater	0.0115198	0	3836.9	`distwater	0.012951	0	3945.2	`distwater	0.0167758	0	4040.18	`distwater	0.96545	0	691.941	`distwater	0.564212	0	502.768					`prcpan_1.tif	0.672407	199.548	206.726	linearPredictorNormalizer	4.87368							`distwater	0.158299	0	3016.32	`dem	0.632183	1328	1442.5
`distwater	0.0419848	0	3832.4	`slope	0.398787	0	2.22319	linearPredictorNormalizer	5.65691			`distwater	0.0225344	0	3817.38	`slope	0.18901	0	2.18835					`dem	0.0573937	1328	1647.5	densityNormalizer	195.162							`distwater	0.136135	0	675.125	'bio5_1.tif	0.0831411	34.2227	34.9555
`dem	0.302285	1328	1681.5	`dem	0.0549972	1328	1663.5	densityNormalizer	162.168			`slope	0.153391	0	2.16687	`prcpan_1.tif	0.765338	199.548	206.726					`distwater	0.0123819	0	702.97	numBackgroundPoints	10019							`distwater	0.229155	0	691.941	`distwater	0.0172451	0	3798.77
`distwater	0.0219707	0	3822.4	`distwater	0.0492469	0	3936.45	numBackgroundPoints	10018			`distwater	0.00994744	0	3798.77	`distwater	0.612264	0	691.941					`slope	0.151096	0	2.02168	entropy	7.75596							`distwater	0.0601084	0	2971.53	`dem	0.00740306	1328	1441.5
`distwater	0.0206069	0	3817.38	`dem	0.0940219	1328	1461.5	entropy	7.70737			`distwater	0.028165	0	3794.73	`dem	0.0947578	1328	1461.5					`slope	0.152962	0	2.03483									`distwater	0.0480675	0	2972.82	`distwater	0.0416862	0	3802.3
`distwater	0.0872366	0	3802.3	`slope	0.0738928	0	2.21565					linearPredictorNormalizer	4.43701			`distwater	0.0346267	0	3844.38					`slope	0.0906417	0	2.04796									`distwater	0.078783	0	2974.76	`dem	0.028732	1328	1443.5
`distwater	0.016056	0	3790.69	`distwater	0.0191091	0	3931.58					densityNormalizer	140.256			`bio13_1.tif	0.0204814	22.4194	24.8871					`slope	0.0214046	0	2.05447									`slope	0.932657	0	2.06421	linearPredictorNormalizer	5.92178
`dem	0.142442	1328	1682.5	`distwater	0.0162842	0	3933.04					numBackgroundPoints	10019			`slope	0.378376	0	2.17764					`bio13_1.tif	0.0153881	22.4194	24.8871									`dem	0.0109877	1328	1659.5	densityNormalizer	141.072
`distwater	0.0126764	0	3794.73	linearPredictorNormalizer	4.79251							entropy	7.71495			`slope	0.0340526	0	2.19597					`distwater	0.016701	0	3851.85									`distwater	0.0749488	0	2976.69	numBackgroundPoints	10020
`dem	0.135987	1328	1683.5	densityNormalizer	177.1											`distwater	0.00954882	0	3840.39					linearPredictorNormalizer	5.61244											`distwater	0.0414354	0	2979.26	entropy	7.67358
`dem	0.112563	1328	1684.5	numBackgroundPoints	10018											`distwater	0.00393899	0	3836.9					densityNormalizer	187.323											`distwater	0.204143	0	2984.4
`distwater	0.00655919	0	3798.77	entropy	7.86582											linearPredictorNormalizer	5.36532							numBackgroundPoints	10018											`distwater	0.0123687	0	2989.53
linearPredictorNormalizer	5.61069															densityNormalizer	147.812							entropy	7.82452											'bio2_1.tif	0.0122499	19.1756	19.8705
densityNormalizer	184.595															numBackgroundPoints	10018																			linearPredictorNormalizer	5.73902
numBackgroundPoints	10018															entropy	7.83255																			densityNormalizer	147.943
entropy	7.76774																																			numBackgroundPoints	10019
																																				entropy	7.61478

## Sheet: WIFL_Gd
Gd_0				Gd_1				Gd_2				Gd_3				Gd_4				Gd_5				Gd_6				Gd_7				Gd_8				Gd_9				Gd_10				Gd_11				Gd_12
(biome=8.0)	-0.178526	0	1	(biome=8.0)	-0.200313	0	1	(biome=8.0)	-0.317133	0	1	(biome=8.0)	-0.340361	0	1	(biome=8.0)	-0.35494	0	1	(biome=8.0)	0	0	1	(biome=8.0)	-0.323862	0	1	(biome=8.0)	-0.282847	0	1	(biome=8.0)	0	0	1	(biome=8.0)	-0.280389	0	1	(biome=8.0)	0	0	1	(biome=8.0)	-0.278368	0	1	(biome=8.0)	-0.266578
(biome=40.0)	-1.4902	0	1	(biome=40.0)	-1.38712	0	1	(biome=40.0)	-1.38928	0	1	(biome=40.0)	-1.43548	0	1	(biome=40.0)	-1.30791	0	1	(biome=40.0)	-1.25321	0	1	(biome=40.0)	-1.52119	0	1	(biome=40.0)	-1.63348	0	1	(biome=40.0)	-1.25843	0	1	(biome=40.0)	-1.46436	0	1	(biome=39.0)	0.448502	0	1	(biome=40.0)	-1.46378	0	1	(biome=40.0)	-1.34459
ai_2	0	12.0036	19.6884	(biome=47.0)	0.122113	0	1	(biome=47.0)	0.154797	0	1	(biome=47.0)	0.0190517	0	1	(biome=47.0)	0.174738	0	1	(biome=43.0)	0.616353	0	1	(biome=47.0)	0.0258855	0	1	ai_2	0	12.0036	19.6884	(biome=47.0)	0.409673	0	1	(biome=47.0)	0.160865	0	1	(biome=43.0)	0.201154	0	1	(biome=47.0)	0.10734	0	1	(biome=47.0)	0.163698
bio13_2.tif	0	20.0968	59.4516	ai_2	0	12.0036	19.6884	ai_2	0	12.0036	19.6884	ai_2	0	12.0036	19.6884	ai_2	0	12.0036	19.6884	(biome=47.0)	0.874462	0	1	ai_2	0	12.0036	19.6884	bio13_2.tif	0	20.0968	59.4516	ai_2	0	12.0036	19.6884	ai_2	0	12.0036	19.6884	(biome=47.0)	0.936433	0	1	ai_2	0	12.0036	19.6884	ai_2	0
bio18_2.tif	0	27.4839	65.6237	bio13_2.tif	0	20.0968	59.4516	bio13_2.tif	0	20.0968	59.4516	bio13_2.tif	0	20.0968	59.4516	bio13_2.tif	0	20.0968	59.4516	ai_2	0	12.0036	19.6884	bio13_2.tif	0	20.0968	59.4516	bio18_2.tif	0	27.4839	65.6237	bio13_2.tif	0	20.0968	59.4516	bio13_2.tif	0	20.0968	59.4516	ai_2	0	12.0036	19.6884	bio13_2.tif	0	20.0968	59.4516	bio13_2.tif	0
bio2_2.tif	0	13.7143	19.8228	bio18_2.tif	0	27.4839	65.6237	bio18_2.tif	0	27.4839	65.6237	bio18_2.tif	0	27.4839	65.6237	bio18_2.tif	0	27.4839	65.6237	bio13_2.tif	0	20.0968	59.4516	bio18_2.tif	0	27.4839	65.6237	bio2_2.tif	0	13.7143	19.8228	bio18_2.tif	0	27.4839	65.6237	bio18_2.tif	0	27.4839	65.6237	bio13_2.tif	0	20.0968	59.4516	bio18_2.tif	0	27.4839	65.6237	bio18_2.tif	0
bio3_2.tif	0	39.2232	52.235	bio2_2.tif	0	13.7143	19.8228	bio2_2.tif	0	13.7143	19.8228	bio2_2.tif	0	13.7143	19.8228	bio2_2.tif	0	13.7143	19.8228	bio18_2.tif	0	27.4839	65.6237	bio2_2.tif	0	13.7143	19.8228	bio3_2.tif	0	39.2232	52.235	bio2_2.tif	0	13.7143	19.8228	bio2_2.tif	0	13.7143	19.8228	bio18_2.tif	0	27.4839	65.6237	bio2_2.tif	0	13.7143	19.8228	bio2_2.tif	0
bio5_2.tif	0	23.5123	34.9587	bio3_2.tif	0	39.2232	52.235	bio3_2.tif	0	39.2232	52.235	bio3_2.tif	0	39.2232	52.235	bio3_2.tif	0	39.2232	52.235	bio2_2.tif	0	13.7143	19.8228	bio3_2.tif	0	39.2232	52.235	bio5_2.tif	0	23.5123	34.9587	bio3_2.tif	0	39.2232	52.235	bio3_2.tif	0	39.2232	52.235	bio2_2.tif	0	13.7143	19.8228	bio3_2.tif	0	39.2232	52.235	bio3_2.tif	0
dem	0	1328	2987	bio5_2.tif	0	23.5123	34.9587	bio5_2.tif	0	23.5123	34.9587	bio5_2.tif	0	23.5123	34.9587	bio5_2.tif	0	23.5123	34.9587	bio3_2.tif	0	39.2232	52.235	bio5_2.tif	0	23.5123	34.9587	dem	0	1328	2987	bio5_2.tif	0	23.5123	34.9587	bio5_2.tif	0	23.5123	34.9587	bio3_2.tif	0	39.2232	52.235	bio5_2.tif	0	23.5123	34.9587	bio5_2.tif	0
distwater	0	0	12802.5	dem	0	1328	2987	dem	0	1328	2987	dem	0	1328	2987	dem	0	1328	2987	bio5_2.tif	0	23.5123	34.9587	dem	0	1328	2987	distwater	0	0	12802.5	dem	0	1328	2987	dem	0	1328	2987	bio5_2.tif	0	23.5123	34.9587	dem	0	1328	2987	dem	0
petnvan_2.tif	0	31.2312	96.7393	distwater	0	0	12802.5	distwater	0	0	12802.5	distwater	0	0	12802.5	distwater	0	0	12802.5	dem	0	1328	2987	distwater	0	0	12802.5	petnvan_2.tif	0	31.2312	96.7393	distwater	0	0	12802.5	distwater	0	0	12802.5	dem	0	1328	2987	distwater	0	0	12802.5	distwater	0
prcpan_2.tif	0	195.774	768.484	petnvan_2.tif	0	31.2312	96.7393	petnvan_2.tif	0	31.2312	96.7393	petnvan_2.tif	0	31.2312	96.7393	petnvan_2.tif	0	31.2312	96.7393	distwater	0	0	12802.5	petnvan_2.tif	0	31.2312	96.7393	prcpan_2.tif	0	195.774	768.484	petnvan_2.tif	0	31.2312	96.7393	petnvan_2.tif	0	31.2312	96.7393	distwater	0	0	12802.5	petnvan_2.tif	0	31.2312	96.7393	petnvan_2.tif	0
slope	-11.5366	0	44.9319	prcpan_2.tif	0	195.774	768.484	prcpan_2.tif	0	195.774	768.484	prcpan_2.tif	0	195.774	768.484	prcpan_2.tif	0	195.774	768.484	petnvan_2.tif	0	31.2312	96.7393	prcpan_2.tif	0	195.774	768.484	slope	-12.3968	0	44.9319	prcpan_2.tif	0	195.774	768.484	prcpan_2.tif	0	195.774	768.484	petnvan_2.tif	0	31.2312	96.7393	prcpan_2.tif	0	195.774	768.484	prcpan_2.tif	0
bio18_2.tif^2	0.257116	755.363	4306.46	slope	-13.8234	0	44.9319	slope	-15.4087	0	44.9319	slope	-16.1656	0	44.9319	slope	-15.1647	0	44.9319	prcpan_2.tif	0	195.774	768.484	slope	-13.302	0	44.9319	'bio2_2.tif	2.0634	19.0021	19.8228	slope	-9.76618	0	44.9319	slope	-14.3891	0	44.9319	prcpan_2.tif	0	195.774	768.484	slope	-14.9559	0	44.9319	slope	-13.4055
`prcpan_2.tif	0.166786	195.774	197.694	petnvan_2.tif^2	-5.20255	975.387	9358.48	`distwater	0.0972151	0	599.944	`distwater	0.222729	0	750.415	`distwater	0.389239	0	702.97	slope	-38.9101	0	44.9319	distwater^2	-21.7845	0	1.63905e+08	'bio5_2.tif	-1.87963	34.7055	34.9587	ai_2^2	-1.91836	144.085	387.634	`distwater	0.0940603	0	713.746	slope	-12.5955	0	44.9319	`distwater	0.0541355	0	732.259	`distwater	0.280947
`bio13_2.tif	0.212083	20.0968	20.9032	`distwater	0.511997	0	702.97	'bio2_2.tif	1.62145	19.0021	19.8228	`distwater	0.187199	0	1171.08	`distwater	0.52026	0	713.746	`bio18_2.tif	0.0105125	27.4839	27.5484	'bio2_2.tif	0.747714	19.0021	19.8228	`slope	-1.09802	0	0.0578571	'bio2_2.tif	1.85323	19.0021	19.8228	`distwater	0.129222	0	732.259	bio18_2.tif^2	0.264784	755.363	4306.46	`distwater	0.359352	0	745.292	`distwater	0.557397
`bio18_2.tif	0.0246847	27.4839	27.5484	`distwater	0.288627	0	713.746	`distwater	0.422676	0	3735.72	`distwater	1.01924	0	1175.98	'bio2_2.tif	1.88123	19.0021	19.8228	'bio2_2.tif	2.12343	19.0021	19.8228	`slope	-1.08991	0	0.0578571	`petnvan_2.tif	-3.18725	31.2312	45.871	`dem	0.388823	1328	1460.5	'bio2_2.tif	1.70606	19.0021	19.8228	prcpan_2.tif^2	0.0147581	38327.5	590567	`distwater	0.375411	0	750.415	'bio2_2.tif	1.78278
`prcpan_2.tif	0.529042	195.774	202.226	`distwater	0.0778421	0	732.259	'bio5_2.tif	-1.63762	34.7055	34.9587	'bio2_2.tif	1.71609	19.0021	19.8228	`dem	1.11713	1328	1461.5	`bio13_2.tif	0.00718196	20.0968	20.9032	'bio5_2.tif	-1.79307	34.7055	34.9587	'petnvan_2.tif	-1.10471	49.5403	96.7393	'bio5_2.tif	-1.88044	34.7055	34.9587	`distwater	0.494382	0	3599.95	`distwater	0.106833	0	713.746	'bio2_2.tif	1.62759	19.0021	19.8228	`slope	-1.74239
'bio2_2.tif	1.6718	19.0021	19.8228	`bio13_2.tif	0.449715	20.0968	20.9032	`slope	-0.916298	0	0.0578571	'bio5_2.tif	-1.65371	34.7055	34.9587	'bio5_2.tif	-1.95387	34.7055	34.9587	`slope	-1.17266	0	0.0578571	`petnvan_2.tif	-2.99057	31.2312	45.871	'petnvan_2.tif	-1.3285	48.3508	96.7393	`slope	-1.15093	0	0.0578571	`slope	-1.11897	0	0.0578571	'bio2_2.tif	2.27325	19.0021	19.8228	`slope	-1.08259	0	0.0578571	'bio5_2.tif	-1.91832
`slope	0.68297	0	2.19901	'bio2_2.tif	1.89417	19.0021	19.8228	`distwater	-0.255846	0	43.7653	`slope	-0.915517	0	0.0578571	`slope	-0.855919	0	0.139679	'bio5_2.tif	-1.95592	34.7055	34.9587	`bio2_2.tif	1.3653	13.7143	17.5913	`bio2_2.tif	1.28735	13.7143	17.5913	`distwater	-0.87802	0	43.7653	'bio5_2.tif	-1.67077	34.7055	34.9587	`bio18_2.tif	0.463015	27.4839	28.2043	'bio5_2.tif	-1.60668	34.7055	34.9587	`dem	0.42533
`slope	-1.08401	0	0.0578571	`distwater	0.550047	0	3633.83	`petnvan_2.tif	-3.53731	31.2312	45.871	`petnvan_2.tif	-3.353	31.2312	45.871	`petnvan_2.tif	-3.60512	31.2312	45.871	`dem	0.52777	1328	1707.5	'petnvan_2.tif	-2.50932	48.3508	96.7393	`dem	0.529457	1328	1653.5	`petnvan_2.tif	-3.75999	31.2312	45.871	`dem	0.174492	1328	1462.5	`slope	-1.74517	0	0.0578571	`distwater	-0.237733	0	43.7653	`petnvan_2.tif	-3.53203
'bio5_2.tif	-1.77399	34.7055	34.9587	'bio5_2.tif	-1.84456	34.7055	34.9587	`dem	0.598312	1328	1463.5	`distwater	-0.225458	0	43.7653	`bio2_2.tif	1.64042	13.7143	17.5913	`petnvan_2.tif	-3.06261	31.2312	45.871	`dem	0.410247	1328	1651.5	`bio18_2.tif	0.812347	27.4839	28.2043	`dem	0.963471	1328	1672.5	`petnvan_2.tif	-3.57755	31.2312	45.871	`petnvan_2.tif	-1.00318	31.2312	47.914	`dem	0.275297	1328	1462.5	`bio2_2.tif	1.76124
`petnvan_2.tif	-1.07935	31.2312	46.2379	`slope	-0.858117	0	0.0578571	'petnvan_2.tif	-1.99496	49.5403	96.7393	`dem	0.517269	1328	1463.5	'petnvan_2.tif	-1.19367	48.3508	96.7393	`dem	0.390481	1328	1463.5	`dem	0.0917836	1328	1650.5	`distwater	-0.211035	0	43.7653	'petnvan_2.tif	-0.604211	49.5403	96.7393	'petnvan_2.tif	-2.60596	49.5403	96.7393	'bio5_2.tif	-1.91544	34.7055	34.9587	`petnvan_2.tif	-3.53636	31.2312	45.871	'petnvan_2.tif	-1.25533
`distwater	-0.664411	0	43.7653	`dem	0.334028	1328	1463.5	`bio2_2.tif	1.88016	13.7143	17.5913	'petnvan_2.tif	-1.61459	49.5403	96.7393	`dem	0.234359	1328	1667.5	`dem	0.211942	1328	1466.5	`distwater	0.271537	0	458.844	`ai_2	0.109745	12.0036	12.9088	`bio2_2.tif	2.94273	13.7143	17.5913	`bio2_2.tif	1.97667	13.7143	17.5913	`dem	0.603298	1328	1450.5	`dem	0.426321	1328	1664.5	`dem	0.402656
`petnvan_2.tif	-1.99303	31.2312	45.871	`petnvan_2.tif	-1.03361	31.2312	45.871	`dem	0.559082	1328	1656.5	`bio2_2.tif	1.83687	13.7143	17.5913	'petnvan_2.tif	-0.765723	49.5403	96.7393	'petnvan_2.tif	-0.182925	49.5403	96.7393	`distwater	-0.203633	0	43.7653	`distwater	0.445983	0	483.258	'petnvan_2.tif	-2.55287	48.3508	96.7393	`dem	0.483391	1328	1660.5	`petnvan_2.tif	-2.32385	31.2312	46.2379	`bio2_2.tif	1.99214	13.7143	17.5913	'petnvan_2.tif	-0.976792
`dem	0.788002	1328	1646.5	`dem	0.685659	1328	1650.5	'petnvan_2.tif	-0.320211	48.3508	96.7393	`dem	0.0094311	1328	1464.5	`bio18_2.tif	0.311796	27.4839	28.2043	`dem	0.131973	1328	1705.5	`bio18_2.tif	0.868712	27.4839	28.2043	`dem	0.183347	1328	1650.5	`dem	0.523346	1328	1669.5	`dem	0.38374	1328	1650.5	`dem	0.339393	1328	1448.5	'petnvan_2.tif	-2.54423	49.5403	96.7393	`dem	0.230111
`bio2_2.tif	0.568946	13.7143	17.5913	`dem	0.364845	1328	1651.5	`dem	0.134144	1328	1660.5	'petnvan_2.tif	-0.596431	48.3508	96.7393	'bio5_2.tif	0.0526372	34.2879	34.9587	`dem	0.0764902	1328	1703.5	`dem	0.150464	1328	1654.5	`distwater	0.0608651	0	3183.76	`slope	0.354937	0	2.12483	`dem	0.300573	1328	1654.5	`bio2_2.tif	1.6878	13.7143	17.5913	`distwater	0.141535	0	4190.06	`bio18_2.tif	0.437523
'petnvan_2.tif	-1.51389	49.5403	96.7393	`bio2_2.tif	0.355992	13.7143	17.2854	`bio18_2.tif	0.331858	27.4839	28.2043	`dem	0.301141	1328	1665.5	`distwater	0.111031	0	4102.29	'petnvan_2.tif	-1.03723	46.2379	96.7393	`slope	0.00461503	0	0.504199	`slope	0.109491	0	2.04796	`dem	0.511459	1328	1670.5	`bio18_2.tif	0.425053	27.4839	28.2043	'petnvan_2.tif	-0.798718	49.5403	96.7393	`dem	0.223127	1328	1651.5	`distwater	0.268313
`bio2_2.tif	0.416024	13.7143	17.5345	`distwater	0.249484	0	3901.75	`dem	0.05037	1328	1461.5	`bio18_2.tif	0.227765	27.4839	28.2043	`distwater	0.100728	0	4081.69	`prcpan_2.tif	0.87862	195.774	202.226	`distwater	0.90759	0	483.258	`distwater	0.0415984	0	3177.13	`bio18_2.tif	0.232869	27.4839	28.2043	`distwater	0.070462	0	3964.57	`bio3_2.tif	0.349244	39.2232	45.2495	`bio18_2.tif	0.317584	27.4839	28.2043	`distwater	0.0813821
`dem	0.148072	1328	1647.5	`dem	0.118811	1328	1649.5	`prcpan_2.tif	0.103163	195.774	202.226	`dem	0.143934	1328	1656.5	`distwater	0.184043	0	458.844	`dem	0.0736464	1328	1462.5	`dem	0.251281	1328	1652.5	`distwater	0.0592517	0	3156.57	`distwater	0.374371	0	458.844	`distwater	0.0723625	0	3954.9	'petnvan_2.tif	-1.88014	53.9839	96.7393	`dem	0.21393	1328	1655.5	`distwater	0.130058
`dem	0.598805	1328	1645.5	`ai_2	0.102644	12.0036	12.8574	`dem	0.0990902	1328	1659.5	`prcpan_2.tif	0.274917	195.774	202.226	`distwater	0.0852661	0	4074.64	`distwater	0.0661233	0	675.125	`slope	0.243172	0	0.548014	`distwater	0.0575037	0	3151.71	`distwater	0.112158	0	3933.04	`distwater	0.065371	0	3939.37	`dem	0.166347	1328	1645.5	`dem	0.0882277	1328	1657.5	`distwater	0.112824
`bio2_2.tif	0.531337	13.7143	17.4054	`bio18_2.tif	0.000721049	27.4839	27.5484	`distwater	0.0595109	0	517.786	`dem	0.0647703	1328	1662.5	`distwater	0.0824766	0	4058.16	`distwater	1.32448	0	691.941	`slope	0.302043	0	2.12483	`distwater	0.0558193	0	3146.84	`distwater	0.0754185	0	3921.34	`distwater	0.379304	0	502.768	`dem	0.11893	1328	1449.5	`dem	0.121276	1328	1654.5	`distwater	0.102112
`distwater	0.391144	0	483.258	`petnvan_2.tif	-3.39514	31.2312	48.3508	`distwater	0.829951	0	528.806	`distwater	1.21069	0	702.97	`distwater	0.0802981	0	4046.82	`distwater	0.0382342	0	2234.18	'bio2_2.tif	1.48968	19.1859	19.8228	`distwater	0.0540887	0	3140.14	`distwater	0.135703	0	3901.75	`distwater	0.0451451	0	3901.75	`bio3_2.tif	0.275561	39.2232	44.7859	`prcpan_2.tif	0.231028	195.774	202.226	`distwater	-0.0620382
`distwater	0.0741845	0	4102.29	`distwater	0.631898	0	483.258	`distwater	0.0327969	0	4026.89	`slope	0.137774	0	2.22319	`dem	0.0749021	1328	1666.5	`distwater	0.766556	0	2229.89	`distwater	0.385959	0	502.768	`distwater	0.0601841	0	3135.87	`distwater	0.402773	0	483.258	`prcpan_2.tif	0.0757465	195.774	202.226	`distwater	0.0602454	0	3980	`distwater	0.0224418	0	4074.64	`distwater	0.0789968
`distwater	0.106706	0	4078.4	`distwater	0.0484858	0	3849.86	`slope	0.289985	0	2.22319	`dem	0.0738506	1328	1661.5	`distwater	0.0392558	0	3933.04	`distwater	0.0146575	0	2211.77	`distwater	0.252214	0	691.941	`distwater	0.62607	0	502.768	`distwater	0.0772521	0	3886.01	`distwater	0.0169211	0	3893.88	`distwater	0.0550345	0	3969.4	`distwater	0.0459169	0	4072.29	`distwater	0.0591587
`distwater	0.100022	0	4070.41	`dem	0.164195	1328	1648.5	`distwater	0.420926	0	543.01	'bio5_2.tif	0.0394619	34.2879	34.9587	`distwater	0.319314	0	483.258	`distwater	0.012329	0	2191.77	`ai_2	0.00372527	12.0036	12.9111	`distwater	0.0539371	0	3132.82	`dem	0.2281	1328	1671.5	`slope	0.174279	0	2.10269	`distwater	0.0503111	0	3962.15	`slope	0.195287	0	2.14204	`distwater	0.0671369
`distwater	0.085048	0	4052.49	`bio2_2.tif	2.20712	13.7143	17.1087	`distwater	0.0200068	0	4016.41	`distwater	0.00761836	0	1283.42	`distwater	0.0937831	0	3905.67	`dem	0.0972425	1328	1702.5	linearPredictorNormalizer	3.92571			`distwater	0.112179	0	3129.76	`distwater	0.0385374	0	3875.64	`distwater	0.131234	0	3886.01	`distwater	0.144099	0	3954.9	`distwater	0.0299945	0	4058.16	`distwater	0.105036
`distwater	0.0811189	0	4033.54	`distwater	0.0454144	0	691.941	`distwater	0.741121	0	557.031	`dem	0.00709779	1328	1461.5	`distwater	0.140222	0	3901.75	`dem	0.351789	1328	1701.5	densityNormalizer	154.149			`distwater	0.112396	0	3120.56	`distwater	0.0353072	0	3853.84	`slope	0.557051	0	2.11695	`dem	0.260274	1328	1646.5	`distwater	1.37494	0	702.97	`dem	0.103014
`distwater	0.0694762	0	3980	`distwater	0.0157514	0	502.768	`distwater	0.0136164	0	4008.77	`distwater	0.292022	0	1268.43	`distwater	0.131806	0	3893.88	`bio13_2.tif	0.0936621	20.0968	22.1613	numBackgroundPoints	10018			`dem	0.13979	1328	1652.5	`distwater	0.0324546	0	3849.86	`distwater	0.969903	0	691.941	`distwater	0.0936336	0	3939.37	`slope	0.303414	0	2.15605	`distwater	0.0470411
`distwater	0.0846675	0	3962.15	`slope	0.545497	0	2.14204	`distwater	0.0093469	0	4004.47	`distwater	0.0047453	0	1257.82	`distwater	0.0545424	0	3887.49	`distwater	0.0202604	0	702.97	entropy	7.60246			`distwater	0.0601436	0	3112.57	`distwater	0.0863213	0	3836.9	`distwater	-0.009388	0	43.7653	`distwater	0.0858547	0	3931.58	`distwater	0.00640986	0	4052.49	`distwater	0.0432697
`distwater	0.338556	0	502.768	`dem	0.0551493	1328	1458.5	`distwater	0.0573808	0	3994.41	linearPredictorNormalizer	4.5119			`slope	0.411478	0	2.22319	linearPredictorNormalizer	4.64332							`distwater	0.084543	0	3103.33	`distwater	0.299154	0	502.768	`dem	0.0573973	1328	1460.5	`distwater	0.0786956	0	3913.02	`distwater	0.0232383	0	4046.82	`slope	0.0363065
`distwater	0.0802282	0	3954.9	`slope	0.0116829	0	2.15605	`slope	0.0508337	0	2.19901	densityNormalizer	203.503			`dem	0.0610134	1328	1663.5	densityNormalizer	161.702							`distwater	0.12987	0	3094.06	`distwater	0.0325238	0	3832.4	`distwater	0.00360612	0	3851.85	`ai_2	-0.494596	12.0036	12.3353	`distwater	0.206502	0	713.746	`prcpan_2.tif	0.0313088
`distwater	0.0749846	0	3945.2	`ai_2	0.0101984	12.0036	12.8618	`dem	0.0219596	1328	1658.5	numBackgroundPoints	10018			`distwater	0.11423	0	502.768	numBackgroundPoints	10018							`slope	0.58332	0	2.02168	`slope	0.711419	0	2.02168	linearPredictorNormalizer	5.21762			`prcpan_2.tif	0.133553	195.774	202.226	'bio5_2.tif	0.00730963	34.2879	34.9587	`slope	0.100642
`distwater	0.0470477	0	3886.01	linearPredictorNormalizer	4.23026			`distwater	0.0225755	0	3976.15	entropy	7.70111			`distwater	0.0452965	0	691.941	entropy	7.60686							`distwater	0.114672	0	3081.03	`distwater	0.716696	0	691.941	densityNormalizer	167.609			`distwater	0.00441672	0	517.786	`dem	0.0238444	1328	1459.5	`dem	0.0960791
`distwater	0.0881345	0	3836.9	densityNormalizer	171.689			linearPredictorNormalizer	4.5876							`dem	0.023378	1328	1662.5									`distwater	0.0560765	0	3071.07	`distwater	0.0173912	0	3802.3	numBackgroundPoints	10019			`distwater	0.0274627	0	3875.64	`distwater	0.0204084	0	4040.18	`slope	0.372454
`distwater	0.908265	0	691.941	numBackgroundPoints	10018			densityNormalizer	205.911							`distwater	0.0331451	0	3836.9									`distwater	0.0552064	0	3064.2	`distwater	0.0188507	0	702.97	entropy	7.79501			`distwater	0.0252879	0	3868.22	`distwater	0.0100365	0	4036.86	`distwater	0.315163
`bio2_2.tif	0.0626585	13.7143	17.2854	entropy	7.69971			numBackgroundPoints	10018							linearPredictorNormalizer	4.83019											`distwater	0.11051	0	3062.95	`slope	0.0109876	0	2.04796					`distwater	0.0221333	0	675.125	`distwater	0.00602956	0	4031.17	'bio5_2.tif	0.0918944
`distwater	0.0220323	0	2478.06					entropy	7.82138							densityNormalizer	172.818											`distwater	0.0438082	0	3022.66	linearPredictorNormalizer	6.06827							`slope	0.698667	0	2.08355	`distwater	0.00521526	0	4033.54	`slope	0.367709
`distwater	0.0137406	0	702.97													numBackgroundPoints	10019											`distwater	0.0221448	0	3020.12	densityNormalizer	155.912							`distwater	0.0131547	0	3844.38	linearPredictorNormalizer	4.94376			`dem	0.158277
`slope	0.224933	0	2.08355													entropy	7.88063											`distwater	0.0203915	0	3016.32	numBackgroundPoints	10019							`distwater	0.0152824	0	3838.4	densityNormalizer	172.774			`distwater	0.019365
`bio13_2.tif	0.127509	20.0968	22.1613																									`distwater	0.0631745	0	3013.14	entropy	7.62909							`distwater	0.150693	0	3836.9	numBackgroundPoints	10020			`distwater	0.00618949
linearPredictorNormalizer	5.5507																											`distwater	0.0420178	0	3009.96									`distwater	1.44722	0	691.941	entropy	7.71571			`distwater	0.0546218
densityNormalizer	177.724																											`distwater	0.0443752	0	2992.73									`distwater	0.04143	0	2490.4					`distwater	0.235774
numBackgroundPoints	10018																											`distwater	0.0223269	0	2995.29									'bio5_2.tif	0.040584	34.2418	34.9587					`distwater	0.0137006
entropy	7.82214																											`distwater	0.0218295	0	2989.53									`slope	0.0881386	0	2.06421					`distwater	0.00270893
																												`distwater	0.0215651	0	2984.4									`slope	0.116188	0	2.0755					linearPredictorNormalizer	5.18648
																												`distwater	0.0425527	0	2979.26									`dem	0.029524	1328	1441.5					densityNormalizer	177.082
																												`distwater	0.0824984	0	2976.69									`dem	0.279798	1328	1442.5					numBackgroundPoints	10019
																												`ai_2	0.0459732	12.0036	12.895									`distwater	0.00223936	0	2488.86					entropy	7.72952
																												`distwater	0.14272	0	2971.53									linearPredictorNormalizer	6.07136
																												`distwater	0.279355	0	675.125									densityNormalizer	165.489
																												`slope	0.13243	0	2.03483									numBackgroundPoints	10019
																												`distwater	0.0382677	0	2966.37									entropy	7.66506
																												`distwater	0.0187122	0	2972.82
																												linearPredictorNormalizer	5.64169
																												densityNormalizer	168.649
																												numBackgroundPoints	10019
																												entropy	7.58472
[truncated: 10 more columns]

## Sheet: WIFL_Had
Had_0				Had_1				Had_2				Had_3				Had_4				Had_5				Had_6				Had_7				Had_8				Had_9				Had_10				Had_11				Had_12
(biome=8.0)	-0.185635	0	1	(biome=8.0)	-0.123044	0	1	(biome=8.0)	-0.208487	0	1	(biome=8.0)	0	0	1	(biome=8.0)	-0.181316	0	1	(biome=8.0)	0	0	1	(biome=8.0)	-0.237262	0	1	(biome=8.0)	0	0	1	(biome=8.0)	-0.229951	0	1	(biome=8.0)	-0.189399	0	1	(biome=8.0)	-0.251173	0	1	(biome=8.0)	-0.167363	0	1	(biome=8.0)	-0.253389
(biome=40.0)	-1.4097	0	1	(biome=40.0)	-1.06102	0	1	(biome=40.0)	-1.63817	0	1	(biome=39.0)	0.379261	0	1	(biome=40.0)	-1.3206	0	1	(biome=40.0)	-1.21148	0	1	(biome=40.0)	-1.44075	0	1	(biome=40.0)	-1.28099	0	1	(biome=40.0)	-1.45102	0	1	(biome=40.0)	-1.39768	0	1	(biome=40.0)	-1.35172	0	1	(biome=40.0)	-1.47003	0	1	(biome=40.0)	-1.3638
ai_3	0	12.0017	19.8137	(biome=47.0)	0.579853	0	1	(biome=47.0)	0.0385807	0	1	(biome=43.0)	0.216013	0	1	(biome=47.0)	0.195022	0	1	(biome=43.0)	0.518972	0	1	(biome=47.0)	0.213889	0	1	(biome=47.0)	0.478754	0	1	(biome=47.0)	0.210453	0	1	(biome=47.0)	0.24472	0	1	(biome=47.0)	0.178257	0	1	ai_3	0	12.0017	19.8137	(biome=47.0)	0.210163
bio13_3.tif	0	22.3871	65.2903	ai_3	0	12.0017	19.8137	ai_3	0	12.0017	19.8137	(biome=47.0)	0.903665	0	1	ai_3	0	12.0017	19.8137	(biome=47.0)	0.836608	0	1	ai_3	0	12.0017	19.8137	ai_3	0	12.0017	19.8137	ai_3	0	12.0017	19.8137	ai_3	0	12.0017	19.8137	ai_3	0	12.0017	19.8137	bio13_3.tif	0	22.3871	65.2903	ai_3	0
bio18_3.tif	0	27.785	66.1828	bio13_3.tif	0	22.3871	65.2903	bio13_3.tif	0	22.3871	65.2903	ai_3	0	12.0017	19.8137	bio13_3.tif	0	22.3871	65.2903	ai_3	0	12.0017	19.8137	bio13_3.tif	0	22.3871	65.2903	bio13_3.tif	0	22.3871	65.2903	bio13_3.tif	0	22.3871	65.2903	bio13_3.tif	0	22.3871	65.2903	bio13_3.tif	0	22.3871	65.2903	bio18_3.tif	0	27.785	66.1828	bio13_3.tif	0
bio2_3.tif	0	13.5623	19.7485	bio18_3.tif	0	27.785	66.1828	bio18_3.tif	0	27.785	66.1828	bio13_3.tif	0	22.3871	65.2903	bio18_3.tif	0	27.785	66.1828	bio13_3.tif	0	22.3871	65.2903	bio18_3.tif	0	27.785	66.1828	bio18_3.tif	0	27.785	66.1828	bio18_3.tif	0	27.785	66.1828	bio18_3.tif	0	27.785	66.1828	bio18_3.tif	0	27.785	66.1828	bio2_3.tif	0	13.5623	19.7485	bio18_3.tif	0
bio3_3.tif	0	39.1101	52.3017	bio2_3.tif	0	13.5623	19.7485	bio2_3.tif	0	13.5623	19.7485	bio18_3.tif	0	27.785	66.1828	bio2_3.tif	0	13.5623	19.7485	bio18_3.tif	0	27.785	66.1828	bio2_3.tif	0	13.5623	19.7485	bio2_3.tif	0	13.5623	19.7485	bio2_3.tif	0	13.5623	19.7485	bio2_3.tif	0	13.5623	19.7485	bio2_3.tif	0	13.5623	19.7485	bio3_3.tif	0	39.1101	52.3017	bio2_3.tif	0
bio5_3.tif	0	23.2923	34.8897	bio3_3.tif	0	39.1101	52.3017	bio3_3.tif	0	39.1101	52.3017	bio2_3.tif	0	13.5623	19.7485	bio3_3.tif	0	39.1101	52.3017	bio2_3.tif	0	13.5623	19.7485	bio3_3.tif	0	39.1101	52.3017	bio3_3.tif	0	39.1101	52.3017	bio3_3.tif	0	39.1101	52.3017	bio3_3.tif	0	39.1101	52.3017	bio3_3.tif	0	39.1101	52.3017	bio5_3.tif	0	23.2923	34.8897	bio3_3.tif	0
dem	0	1328	3048	bio5_3.tif	0	23.2923	34.8897	bio5_3.tif	0	23.2923	34.8897	bio3_3.tif	0	39.1101	52.3017	bio5_3.tif	0	23.2923	34.8897	bio3_3.tif	0	39.1101	52.3017	bio5_3.tif	0	23.2923	34.8897	bio5_3.tif	0	23.2923	34.8897	bio5_3.tif	0	23.2923	34.8897	bio5_3.tif	0	23.2923	34.8897	bio5_3.tif	0	23.2923	34.8897	dem	0	1328	3048	bio5_3.tif	0
distwater	0	0	13273.8	dem	0	1328	3048	dem	0	1328	3048	bio5_3.tif	0	23.2923	34.8897	dem	0	1328	3048	bio5_3.tif	0	23.2923	34.8897	dem	0	1328	3048	dem	0	1328	3048	dem	0	1328	3048	dem	0	1328	3048	dem	0	1328	3048	distwater	-0.0214899	0	13273.8	dem	0
petnvan_3.tif	0	31.285	97.2446	distwater	0	0	13273.8	distwater	-3.68348	0	13273.8	dem	0	1328	3048	distwater	0	0	13273.8	dem	0	1328	3048	distwater	0	0	13273.8	distwater	0	0	13273.8	distwater	0	0	13273.8	distwater	0	0	13273.8	distwater	0	0	13273.8	petnvan_3.tif	0	31.285	97.2446	distwater	0
prcpan_3.tif	0	198.452	777.581	petnvan_3.tif	0	31.285	97.2446	petnvan_3.tif	-0.34398	31.285	97.2446	distwater	0	0	13273.8	petnvan_3.tif	0	31.285	97.2446	distwater	0	0	13273.8	petnvan_3.tif	0	31.285	97.2446	petnvan_3.tif	0	31.285	97.2446	petnvan_3.tif	0	31.285	97.2446	petnvan_3.tif	0	31.285	97.2446	petnvan_3.tif	0	31.285	97.2446	prcpan_3.tif	0	198.452	777.581	petnvan_3.tif	0
slope	-9.45912	0	33.4973	prcpan_3.tif	0	198.452	777.581	prcpan_3.tif	0	198.452	777.581	petnvan_3.tif	0	31.285	97.2446	prcpan_3.tif	0	198.452	777.581	petnvan_3.tif	0	31.285	97.2446	prcpan_3.tif	0	198.452	777.581	prcpan_3.tif	0	198.452	777.581	prcpan_3.tif	0	198.452	777.581	prcpan_3.tif	0	198.452	777.581	prcpan_3.tif	0	198.452	777.581	slope	-10.8912	0	33.4973	prcpan_3.tif	0
bio18_3.tif^2	0.053761	772.003	4380.16	slope	-8.18099	0	33.4973	slope	-8.07272	0	33.4973	prcpan_3.tif	0	198.452	777.581	slope	-9.94308	0	33.4973	prcpan_3.tif	0	198.452	777.581	slope	-7.44052	0	33.4973	slope	-7.4227	0	33.4973	slope	-10.308	0	33.4973	slope	-10.4319	0	33.4973	slope	-10.6889	0	33.4973	bio18_3.tif^2	0.271707	772.003	4380.16	slope	-10.9755
`distwater	0.126731	0	713.746	petnvan_3.tif^2	-5.56565	978.748	9456.52	ai_3^2	-0.0563601	144.04	392.582	slope	-9.10367	0	33.4973	`distwater	0.105683	0	732.259	slope	-29.0815	0	33.4973	`slope	0.614861	0	2.08995	ai_3^2	-1.83378	144.04	392.582	`distwater	0.00014745	0	713.746	`petnvan_3.tif	-2.43187	31.285	46.1317	`petnvan_3.tif	-2.39143	31.285	46.1317	`distwater	0.0899769	0	713.746	`distwater	0.268159
`distwater	0.17542	0	2439.89	`distwater	0.222829	0	2507.26	distwater^2	-31.823	0	1.76194e+08	bio18_3.tif^2	0.110278	772.003	4380.16	`distwater	0.251524	0	745.292	`distwater	0.496709	0	2111.65	`petnvan_3.tif	-2.26996	31.285	46.1317	`slope	0.680392	0	2.12483	'bio2_3.tif	2.85813e-05	18.9162	19.7485	`slope	-1.16348	0	0.0578571	'bio5_3.tif	-1.96786	34.6934	34.8897	`prcpan_3.tif	1.03617	198.452	205.694	`petnvan_3.tif	-2.20155
'bio5_3.tif	-1.90506	34.6934	34.8897	`petnvan_3.tif	-3.12653	31.285	46.1317	`bio18_3.tif	1.0567	27.785	28.5323	`distwater	0.305312	0	750.415	`slope	-1.76744	0	0.0578571	`slope	-1.25932	0	0.0578571	`slope	-1.286	0	0.0578571	`petnvan_3.tif	-2.08855	31.285	46.1317	`petnvan_3.tif	-2.28796	31.285	46.1317	'bio5_3.tif	-1.50364	34.6934	34.8897	`distwater	0.363613	0	2465.66	`slope	-1.11448	0	0.0578571	'bio5_3.tif	-1.91894
`slope	-1.01956	0	0.0578571	'bio5_3.tif	-2.00337	34.6934	34.8897	`slope	-1.0893	0	0.0578571	'bio2_3.tif	1.88273	19.0311	19.7485	`petnvan_3.tif	-2.2374	31.285	46.1317	'bio5_3.tif	-1.70507	34.6934	34.8897	'bio2_3.tif	0.967419	19.0311	19.7485	'bio5_3.tif	-1.60625	34.6934	34.8897	`slope	-1.18629	0	0.0578571	`distwater	-0.658292	0	43.7653	`slope	-1.08516	0	0.0578571	'bio5_3.tif	-1.89576	34.6934	34.8897	`slope	-1.05969
`dem	0.798043	1328	1463.5	`slope	-1.04767	0	0.0578571	'bio5_3.tif	-1.82131	34.6934	34.8897	`slope	-1.78512	0	0.0578571	'bio5_3.tif	-1.56684	34.6934	34.8897	`dem	0.23429	1328	1733.5	'bio5_3.tif	-1.20784	34.6934	34.8897	`slope	-1.23034	0	0.0578571	'bio5_3.tif	-1.5059	34.6934	34.8897	`dem	0.577517	1328	1464.5	`distwater	-0.494107	0	43.7653	`petnvan_3.tif	-1.91988	31.285	46.1317	`dem	0.726043
`petnvan_3.tif	-0.590219	31.285	46.1317	`dem	1.10734	1328	1459.5	`petnvan_3.tif	-2.50462	31.285	46.1317	`petnvan_3.tif	-3.43493	31.285	46.5927	`distwater	-0.398157	0	43.7653	`distwater	-0.485766	0	43.7653	`dem	0.24081	1328	1464.5	`distwater	-1.23067	0	43.7653	`dem	0.277499	1328	1463.5	'petnvan_3.tif	-0.911944	49.6102	97.2446	`dem	0.375229	1328	1464.5	`dem	0.41147	1328	1647.5	`distwater	-0.400137
`dem	0.293939	1328	1662.5	`distwater	-0.531176	0	43.7653	`distwater	-0.471771	0	43.7653	'bio5_3.tif	-1.41546	34.6934	34.8897	`dem	0.481957	1328	1464.5	`dem	0.513374	1328	1465.5	`distwater	-0.39477	0	43.7653	`bio2_3.tif	2.46812	13.5623	17.6686	`distwater	-0.343874	0	43.7653	`dem	0.606671	1328	1655.5	`dem	0.513389	1328	1463.5	`dem	0.387179	1328	1654.5	'petnvan_3.tif	-0.590082
`dem	0.332822	1328	1648.5	`bio2_3.tif	1.90036	13.5623	17.6686	`petnvan_3.tif	-1.56418	31.285	45.6384	`distwater	-0.364656	0	43.7653	'petnvan_3.tif	-1.14828	48.5161	97.2446	`petnvan_3.tif	-3.05198	31.285	45.6384	`dem	0.342492	1328	1661.5	`dem	0.643064	1328	1667.5	`bio2_3.tif	1.53911	13.5623	17.6686	`bio2_3.tif	1.54729	13.5623	17.6686	`petnvan_3.tif	-1.08682	31.285	45.6384	`petnvan_3.tif	-1.22482	31.285	45.6384	`bio2_3.tif	1.39115
`petnvan_3.tif	-2.58929	31.285	45.6384	`petnvan_3.tif	-1.67055	31.285	45.6384	`dem	0.290126	1328	1649.5	`dem	0.51314	1328	1452.5	`bio2_3.tif	1.37511	13.5623	17.6686	`dem	0.161183	1328	1466.5	`bio2_3.tif	1.57395	13.5623	17.6686	`petnvan_3.tif	-2.10025	31.285	45.6384	`dem	0.408109	1328	1661.5	`petnvan_3.tif	-1.12398	31.285	45.6384	`bio2_3.tif	1.35623	13.5623	17.6686	`distwater	0.711275	0	502.768	`dem	0.351519
`bio2_3.tif	0.528609	13.5623	17.6686	`ai_3	0.339535	12.0017	12.9999	`petnvan_3.tif	2.28676	31.285	68.2446	`bio3_3.tif	0.323836	39.1101	45.2847	`dem	0.529545	1328	1670.5	`dem	0.691532	1328	1705.5	'petnvan_3.tif	-2.45581	48.289	97.2446	'petnvan_3.tif	-2.53609	48.289	97.2446	'petnvan_3.tif	-2.41573	48.289	97.2446	'petnvan_3.tif	-0.616807	48.5161	97.2446	'petnvan_3.tif	-2.07184	48.289	97.2446	`distwater	-0.325501	0	43.7653	`petnvan_3.tif	-1.36419
'petnvan_3.tif	-1.29895	49.6102	97.2446	`distwater	1.95819	0	441.987	'bio2_3.tif	3.01083	19.2327	19.7485	`bio2_3.tif	1.46097	13.5623	17.6686	`petnvan_3.tif	-1.17864	31.285	45.6384	'petnvan_3.tif	-1.13756	46.5927	97.2446	`petnvan_3.tif	-1.17892	31.285	45.6384	`dem	0.224522	1328	1462.5	`petnvan_3.tif	-1.27098	31.285	45.6384	`dem	0.210467	1328	1661.5	`dem	0.196726	1328	1666.5	`bio2_3.tif	0.511215	13.5623	17.6686	'petnvan_3.tif	-1.50537
`bio2_3.tif	0.625035	13.5623	17.4562	'bio5_3.tif	0.795493	34.3479	34.8897	`dem	0.326141	1328	1646.5	'petnvan_3.tif	-2.37021	49.6102	97.2446	'petnvan_3.tif	-0.919511	48.289	97.2446	`distwater	0.181729	0	458.844	`dem	0.237773	1328	1660.5	`dem	0.171154	1328	1668.5	`dem	0.686455	1328	1655.5	'petnvan_3.tif	-0.866444	48.289	97.2446	`dem	0.0909951	1328	1670.5	'petnvan_3.tif	-1.4748	49.6102	97.2446	`dem	0.172471
`distwater	0.889141	0	502.768	`distwater	0.0603759	0	3939.37	`distwater	0.128305	0	483.258	`bio18_3.tif	0.603669	27.785	28.5323	`dem	0.332722	1328	1656.5	`distwater	0.347652	0	483.258	`bio18_3.tif	0.524702	27.785	28.5323	`bio18_3.tif	0.227466	27.785	28.5323	`bio18_3.tif	0.560275	27.785	28.5323	`bio18_3.tif	0.553072	27.785	28.5323	`bio18_3.tif	0.493492	27.785	28.5323	`bio2_3.tif	0.850572	13.5623	17.4562	`bio18_3.tif	0.474361
`distwater	-0.166162	0	43.7653	`dem	0.17726	1328	1648.5	`distwater	1.41597	0	502.768	`slope	0.0640079	0	0.391561	`distwater	0.0790196	0	483.258	'bio2_3.tif	2.35738	19.2327	19.7485	`dem	0.280987	1328	1655.5	`distwater	0.0122423	0	483.258	`distwater	0.835162	0	502.768	`dem	0.178269	1328	1650.5	`distwater	0.972175	0	502.768	`dem	0.704176	1328	1646.5	'bio5_3.tif	0.350977
`prcpan_3.tif	0.802055	198.452	205.694	`distwater	0.0357944	0	3916.94	`ai_3	0.156085	12.0017	12.9737	`dem	0.383772	1328	1646.5	`bio18_3.tif	0.504212	27.785	28.5323	`dem	0.112939	1328	1702.5	`dem	0.127143	1328	1654.5	`petnvan_3.tif	0.555642	31.285	67.2177	'bio2_3.tif	0.34156	19.2327	19.7485	`distwater	0.4439	0	517.786	`distwater	0.0589965	0	2379.48	'bio2_3.tif	1.25059	19.2327	19.7485	`distwater	0.456127
`dem	0.382287	1328	1647.5	`distwater	0.0578944	0	3875.64	`ai_3	0.113612	12.0017	12.9635	`ai_3	-0.85459	12.0017	12.36	`distwater	0.0801663	0	3909.59	`distwater	0.0677861	0	2276.64	`distwater	0.537682	0	458.844	`dem	0.393869	1328	1670.5	`distwater	0.0957276	0	3905.67	'bio2_3.tif	0.926366	19.0311	19.7485	'bio5_3.tif	0.507	34.3479	34.8897	`distwater	0.0688483	0	3798.77	`distwater	0.00532176
`distwater	0.0798418	0	4032.59	`dem	0.0330223	1328	1647.5	`slope	0.118964	0	0.814058	`distwater	1.15811	0	702.97	'bio2_3.tif	0.89413	19.2327	19.7485	`prcpan_3.tif	0.926526	198.452	205.694	`distwater	0.0700241	0	3931.58	`distwater	1.83764	0	502.768	`distwater	0.147713	0	3886.01	`slope	0.086268	0	2.22919	`dem	0.109825	1328	1668.5	`distwater	0.0843801	0	2507.26	'bio2_3.tif	0.784593
`distwater	0.0767112	0	4026.89	`distwater	0.0732356	0	3862.28	`bio2_3.tif	0.173348	13.5623	17.6686	`distwater	0.0496851	0	3933.04	`distwater	0.398077	0	502.768	`dem	0.410681	1328	1463.5	`distwater	0.0671251	0	3886.01	`distwater	0.0617324	0	2504.97	`distwater	0.253333	0	3876.63	`distwater	0.687043	0	528.806	`distwater	0.0473628	0	2360.08	`distwater	0.0877876	0	2504.97	`dem	0.142974
`distwater	0.083989	0	3983.85	`bio2_3.tif	0.368302	13.5623	17.4562	`dem	0.0435531	1328	1650.5	`distwater	0.0513998	0	3913.02	`distwater	0.00128218	0	3913.02	`distwater	0.0237372	0	2274.11	`distwater	0.388303	0	483.258	`distwater	0.171204	0	2490.4	`distwater	0.129664	0	3875.64	'bio2_3.tif	0.60311	19.2327	19.7485	'bio2_3.tif	1.13815	19.2327	19.7485	'bio5_3.tif	0.228112	34.3479	34.8897	`distwater	0.102115
'bio2_3.tif	1.03293	19.2327	19.7485	`distwater	0.114075	0	3851.85	`slope	0.578681	0	2.02168	`distwater	0.794993	0	713.746	`distwater	0.0776256	0	3905.67	`distwater	0.043646	0	2254.65	`dem	0.108624	1328	1656.5	`distwater	0.130573	0	2488.86	`slope	0.527049	0	2.08995	`dem	0.0801002	1328	1653.5	`distwater	0.0409129	0	2356.02	`slope	0.325186	0	2.17764	`distwater	0.06848
`distwater	0.0725606	0	3971.81	'bio2_3.tif	0.398905	19.2327	19.7485	linearPredictorNormalizer	4.7112			`slope	0.0876015	0	2.08995	`distwater	0.0704526	0	3886.01	`distwater	1.20418	0	502.768	`distwater	0.0579705	0	3857.81	`dem	0.914797	1328	1671.5	`distwater	0.63146	0	691.941	`distwater	0.0653895	0	3964.57	`distwater	0.0733012	0	2350.33	`distwater	0.159003	0	517.786	`distwater	1.01622
`distwater	0.0934272	0	3964.57	`ai_3	0.111977	12.0017	13.0138	densityNormalizer	157.427			`distwater	0.026107	0	3916.94	`distwater	1.36698	0	702.97	`distwater	0.0326359	0	2234.18	`distwater	0.0475307	0	3853.84	'bio2_3.tif	0.392089	19.2327	19.7485	`slope	0.0920873	0	2.08355	`distwater	0.616355	0	543.01	`slope	0.263285	0	2.12483	`distwater	0.0769695	0	3802.3	`distwater	0.0720001
`distwater	0.158192	0	3939.37	`distwater	0.0767616	0	3865.75	numBackgroundPoints	10017			`slope	0.0342397	0	2.12483	`distwater	0.0527102	0	3862.28	`distwater	0.0761647	0	2229.89	'bio2_3.tif	0.400219	19.2327	19.7485	`dem	0.410059	1328	1460.5	`dem	0.0378671	1328	1654.5	`distwater	0.131134	0	3948.59	`slope	0.317706	0	2.12954	`distwater	0.1508	0	3814.87	`distwater	0.0645261
'bio5_3.tif	0.166081	34.3479	34.8897	`slope	1.06461	0	2.02168	entropy	7.38774			`dem	0.0591197	1328	1444.5	`slope	0.237988	0	2.15605	`dem	0.0405119	1328	1704.5	`distwater	0.720942	0	502.768	`distwater	0.0339355	0	3832.4	'bio2_3.tif	1.25128	19.0311	19.7485	'bio5_3.tif	0.0940682	34.3479	34.8897	`distwater	0.0368952	0	2333.15	`distwater	0.0348646	0	3808.84	`distwater	0.108245
`distwater	0.0282461	0	517.786	'bio2_3.tif	1.52424	19.0311	19.7485					`slope	0.517201	0	2.12954	`distwater	0.0475817	0	3853.84	`dem	0.0245326	1328	1703.5	`slope	0.138386	0	1.98497	`distwater	0.0523909	0	3838.4	`distwater	0.0182571	0	2473.42	`slope	0.000224945	0	2.15605	'bio2_3.tif	0.579361	19.0311	19.7485	`distwater	0.0758157	0	3818.89	`distwater	0.0572821
`distwater	0.0275268	0	3905.67	`distwater	0.0104792	0	3857.81					`dem	1.02347	1328	1443.5	`distwater	0.0420065	0	3851.85	`distwater	0.0490138	0	2222.13	`distwater	0.0154722	0	3849.86	'bio2_3.tif	1.29176	19.0311	19.7485	`distwater	0.12771	0	2476.52	`distwater	0.529001	0	557.031	`distwater	0.188854	0	2328.22	`distwater	0.20568	0	3822.4	`distwater	0.0703225
'bio2_3.tif	0.750166	19.0311	19.7485	`distwater	0.0499075	0	3853.84					`distwater	0.00593617	0	3909.59	'bio5_3.tif	0.166334	34.3479	34.8897	linearPredictorNormalizer	4.55476			`slope	0.583586	0	1.99338	'bio5_3.tif	0.0632818	34.3479	34.8897	`dem	0.09655	1328	1461.5	`slope	0.0507018	0	2.16687	`dem	0.0243818	1328	1665.5	`distwater	0.0253228	0	3846.87	`distwater	0.0663601
`bio13_3.tif	0.0635041	22.3871	24.9194	`slope	0.0120824	0	2.06421					'bio5_3.tif	0.00355671	34.2187	34.8897	'bio2_3.tif	0.610453	19.0311	19.7485	densityNormalizer	167.12			`distwater	0.0139444	0	3846.87	`distwater	0.116857	0	3851.85	`slope	0.0431787	0	2.10269	`slope	0.291978	0	2.17764	`distwater	0.970274	0	702.97	`distwater	0.0227028	0	3844.38	`distwater	0.0624433
`distwater	0.0901274	0	702.97	`slope	0.0292007	0	2.04796					`dem	0.00783665	1328	1645.5	`dem	0.240086	1328	1461.5	numBackgroundPoints	10017			`distwater	0.0327235	0	3841.39	`slope	0.205023	0	2.03483	`slope	0.0436045	0	2.11695	`slope	0.141503	0	2.18835	`dem	0.12886	1328	1664.5	`distwater	0.0209317	0	3838.4	'bio2_3.tif	0.901518
`dem	0.0306081	1328	1646.5	`distwater	0.0130812	0	3849.86					`slope	0.0579601	0	2.14204	`distwater	0.0110814	0	2468.77	entropy	7.62812			`distwater	0.0186953	0	3838.4	`slope	0.141981	0	2.04796	`dem	0.0820488	1328	1460.5	`dem	0.0356601	1328	1460.5	`distwater	0.0376889	0	2321.62	`distwater	0.643412	0	691.941	`dem	0.0460348
`slope	0.00526103	0	2.12483	`distwater	0.0123301	0	3846.87					`slope	0.0329364	0	2.15605	`distwater	0.0667282	0	2465.66					`distwater	0.108355	0	3836.9	`dem	0.0118735	1328	1672.5	'bio5_3.tif	0.0119798	34.3479	34.8897	`slope	0.0425703	0	2.19901	`dem	0.0391658	1328	1462.5	'bio2_3.tif	0.499717	19.0311	19.7485	`distwater	0.032165
`distwater	0.0347028	0	3875.64	`dem	0.0250882	1328	1455.5					`distwater	0.0203497	0	3901.75	`slope	0.162874	0	2.16687					`distwater	0.102756	0	3825.9	`distwater	0.0268438	0	3849.86	`distwater	0.0334281	0	2478.06	`distwater	0.206061	0	3936.45	linearPredictorNormalizer	4.82634			`slope	0.170233	0	2.18835	`distwater	0.0115929
`distwater	0.361135	0	691.941	`dem	0.0222216	1328	1650.5					`distwater	0.00568693	0	3905.67	`slope	0.268588	0	2.17764					`distwater	0.100251	0	3822.4	`slope	0.0487546	0	2.02168	`distwater	0.0211593	0	2483.46	`distwater	0.0451882	0	3939.37	densityNormalizer	185.658			`distwater	0.0102191	0	2488.86	`distwater	0.0340751
`distwater	0.00935298	0	3868.22	`dem	0.0405674	1328	1649.5					`dem	0.0151851	1328	1445.5	`slope	0.00897207	0	2.19901					`distwater	0.0282281	0	3814.87	linearPredictorNormalizer	6.15677			`distwater	0.118371	0	517.786	`distwater	0.0194292	0	3933.04	numBackgroundPoints	10018			`slope	0.0292881	0	2.19597	`distwater	0.0479562
`distwater	0.00894177	0	3865.75	linearPredictorNormalizer	4.56877							linearPredictorNormalizer	5.40394			linearPredictorNormalizer	4.67531							`dem	0.113952	1328	1461.5	densityNormalizer	150.147			`distwater	0.0189442	0	2488.86	linearPredictorNormalizer	4.90788			entropy	7.7561			`dem	0.373308	1328	1460.5	`slope	0.111517
`bio2_3.tif	0.132799	13.5623	17.2621	densityNormalizer	170.198							densityNormalizer	186.927			densityNormalizer	218.264							`distwater	0.0184687	0	2497.3	numBackgroundPoints	10018			`slope	0.0575037	0	2.12483	densityNormalizer	182.041							`slope	0.024993	0	2.16687	`slope	0.150491
`distwater	0.0157103	0	3862.28	numBackgroundPoints	10017							numBackgroundPoints	10018			numBackgroundPoints	10018							`distwater	0.0153157	0	2504.97	entropy	7.66581			`distwater	0.0360509	0	2490.4	numBackgroundPoints	10018							linearPredictorNormalizer	5.01709			`slope	0.306436
`slope	0.635935	0	2.12954	entropy	7.67335							entropy	7.72258			entropy	7.79134							`distwater	0.00992667	0	2488.86					`dem	0.00677823	1328	1656.5	entropy	7.77797							densityNormalizer	222.632			`dem	0.209268
`distwater	0.0314314	0	3857.81																					`distwater	0.0658907	0	2490.4					linearPredictorNormalizer	4.85887											numBackgroundPoints	10019			`slope	0.0115221
`slope	0.0569478	0	2.15605																					linearPredictorNormalizer	5.27875							densityNormalizer	213.711											entropy	7.79621			`distwater	0.0766057
`slope	0.0103964	0	2.16687																					densityNormalizer	183.804							numBackgroundPoints	10018															`distwater	0.00660164
`distwater	0.0044307	0	3853.84																					numBackgroundPoints	10017							entropy	7.8475															linearPredictorNormalizer	4.74491
`dem	0.00564617	1328	1461.5																					entropy	7.86463																							densityNormalizer	206.92
linearPredictorNormalizer	4.96169																																															numBackgroundPoints	10018
densityNormalizer	222.346																																															entropy	7.84244
numBackgroundPoints	10017
entropy	7.87367
[truncated: 10 more columns]

## Sheet: YBCU_CCC
CCC_0				CCC_1				CCC_2				CCC_3				CCC_4				CCC_5				CCC_6				CCC_7				CCC_8				CCC_9				CCC_10				CCC_11				CCC_12
(biome=8.0)	0	0	1	(biome=8.0)	0	0	1	(biome=8.0)	0	0	1	(biome=8.0)	0	0	1	(biome=8.0)	0	0	1	(biome=8.0)	0	0	1	(biome=8.0)	0	0	1	(biome=8.0)	0	0	1	(biome=8.0)	0	0	1	(biome=8.0)	0	0	1	(biome=8.0)	0	0	1	(biome=8.0)	0	0	1	(biome=8.0)	0
(biome=39.0)	0.695633	0	1	(biome=39.0)	0.575466	0	1	(biome=39.0)	0.676159	0	1	(biome=39.0)	0.868822	0	1	(biome=39.0)	0.371052	0	1	(biome=40.0)	-0.426292	0	1	(biome=39.0)	0.683734	0	1	(biome=39.0)	0.628585	0	1	(biome=39.0)	0.575803	0	1	(biome=39.0)	0.793953	0	1	(biome=39.0)	0.58541	0	1	(biome=39.0)	0.704239	0	1	(biome=39.0)	0.583488
(biome=40.0)	-0.25952	0	1	(biome=40.0)	-0.512866	0	1	(biome=40.0)	-0.463671	0	1	(biome=40.0)	-0.286849	0	1	(biome=40.0)	-0.47981	0	1	ai_1	0	11.9578	20.3276	(biome=40.0)	-0.527632	0	1	(biome=40.0)	-0.407542	0	1	(biome=40.0)	-0.441283	0	1	(biome=40.0)	-0.199454	0	1	(biome=40.0)	-0.340507	0	1	(biome=40.0)	-0.312019	0	1	(biome=40.0)	-0.32205
ai_1	0	11.9578	20.3276	ai_1	0	11.9578	20.3276	ai_1	0	11.9578	20.3276	ai_1	0	11.9578	20.3276	ai_1	0	11.9578	20.3276	bio13_1.tif	0	22.4194	68.1613	ai_1	0	11.9578	20.3276	ai_1	0	11.9578	20.3276	ai_1	0	11.9578	20.3276	ai_1	0	11.9578	20.3276	ai_1	0	11.9578	20.3276	ai_1	0	11.9578	20.3276	ai_1	0
bio13_1.tif	0	22.4194	68.1613	bio13_1.tif	0	22.4194	68.1613	bio13_1.tif	0	22.4194	68.1613	bio13_1.tif	0	22.4194	68.1613	bio13_1.tif	0	22.4194	68.1613	bio18_1.tif	0	27.6237	66.7957	bio13_1.tif	0	22.4194	68.1613	bio13_1.tif	0	22.4194	68.1613	bio13_1.tif	0	22.4194	68.1613	bio13_1.tif	0	22.4194	68.1613	bio13_1.tif	0	22.4194	68.1613	bio13_1.tif	0.204656	22.4194	68.1613	bio13_1.tif	0
bio18_1.tif	0	27.6237	66.7957	bio18_1.tif	0	27.6237	66.7957	bio18_1.tif	0	27.6237	66.7957	bio18_1.tif	0	27.6237	66.7957	bio18_1.tif	0	27.6237	66.7957	bio2_1.tif	0	13.7817	19.8705	bio18_1.tif	0	27.6237	66.7957	bio18_1.tif	-0.315624	27.6237	66.7957	bio18_1.tif	0	27.6237	66.7957	bio18_1.tif	0	27.6237	66.7957	bio18_1.tif	0	27.6237	66.7957	bio18_1.tif	0	27.6237	66.7957	bio18_1.tif	0
bio2_1.tif	0	13.7817	19.8705	bio2_1.tif	0	13.7817	19.8705	bio2_1.tif	0	13.7817	19.8705	bio2_1.tif	0	13.7817	19.8705	bio2_1.tif	0	13.7817	19.8705	bio3_1.tif	0	39.6976	52.7034	bio2_1.tif	0	13.7817	19.8705	bio2_1.tif	0	13.7817	19.8705	bio2_1.tif	0	13.7817	19.8705	bio2_1.tif	0	13.7817	19.8705	bio2_1.tif	0	13.7817	19.8705	bio2_1.tif	0	13.7817	19.8705	bio2_1.tif	0
bio3_1.tif	-0.51237	39.6976	52.7034	bio3_1.tif	-0.0830687	39.6976	52.7034	bio3_1.tif	-0.74816	39.6976	52.7034	bio3_1.tif	-0.504271	39.6976	52.7034	bio3_1.tif	-1.11971	39.6976	52.7034	bio5_1.tif	0	23.3774	34.9555	bio3_1.tif	-0.528366	39.6976	52.7034	bio3_1.tif	-0.528678	39.6976	52.7034	bio3_1.tif	-0.456855	39.6976	52.7034	bio3_1.tif	-0.912807	39.6976	52.7034	bio3_1.tif	-0.258567	39.6976	52.7034	bio3_1.tif	-0.955545	39.6976	52.7034	bio3_1.tif	-1.02297
bio5_1.tif	0	23.3774	34.9555	bio5_1.tif	0	23.3774	34.9555	bio5_1.tif	0	23.3774	34.9555	bio5_1.tif	0	23.3774	34.9555	bio5_1.tif	0	23.3774	34.9555	dem	0	1328	3069	bio5_1.tif	0	23.3774	34.9555	bio5_1.tif	0	23.3774	34.9555	bio5_1.tif	0	23.3774	34.9555	bio5_1.tif	0	23.3774	34.9555	bio5_1.tif	0	23.3774	34.9555	bio5_1.tif	0	23.3774	34.9555	bio5_1.tif	0
dem	0	1328	3069	dem	0	1328	3069	dem	0	1328	3069	dem	0	1328	3069	dem	0	1328	3069	distwater	0	0	13178.8	dem	0	1328	3069	dem	0	1328	3069	dem	0	1328	3069	dem	0	1328	3069	dem	0	1328	3069	dem	0	1328	3069	dem	0
distwater	0	0	13178.8	distwater	0	0	13178.8	distwater	0	0	13178.8	distwater	0	0	13178.8	distwater	0	0	13178.8	petnvan_1.tif	0	31.4194	96.4731	distwater	0	0	13178.8	distwater	0	0	13178.8	distwater	0	0	13178.8	distwater	0	0	13178.8	distwater	0	0	13178.8	distwater	0	0	13178.8	distwater	0
petnvan_1.tif	0	31.4194	96.4731	petnvan_1.tif	0	31.4194	96.4731	petnvan_1.tif	0	31.4194	96.4731	petnvan_1.tif	0	31.4194	96.4731	petnvan_1.tif	0	31.4194	96.4731	prcpan_1.tif	0	199.548	802.065	petnvan_1.tif	0	31.4194	96.4731	petnvan_1.tif	0	31.4194	96.4731	petnvan_1.tif	0	31.4194	96.4731	petnvan_1.tif	0	31.4194	96.4731	petnvan_1.tif	0	31.4194	96.4731	petnvan_1.tif	0	31.4194	96.4731	petnvan_1.tif	0
prcpan_1.tif	0	199.548	802.065	prcpan_1.tif	0	199.548	802.065	prcpan_1.tif	0	199.548	802.065	prcpan_1.tif	0	199.548	802.065	prcpan_1.tif	0	199.548	802.065	slope	0	0	46.9205	prcpan_1.tif	0	199.548	802.065	prcpan_1.tif	0	199.548	802.065	prcpan_1.tif	0	199.548	802.065	prcpan_1.tif	0	199.548	802.065	prcpan_1.tif	0	199.548	802.065	prcpan_1.tif	0	199.548	802.065	prcpan_1.tif	0
slope	0	0	46.9205	slope	0	0	46.9205	slope	0	0	46.9205	slope	0	0	46.9205	slope	0	0	46.9205	ai_1*bio5_1.tif	1.04462	322.411	475.206	slope	0	0	46.9205	slope	0	0	46.9205	slope	0	0	46.9205	slope	0	0	46.9205	slope	0	0	46.9205	slope	0	0	46.9205	slope	0
bio18_1.tif^2	-0.325599	763.067	4461.67	bio18_1.tif^2	-0.210716	763.067	4461.67	ai_1*bio3_1.tif	-0.70187	501.307	892.287	petnvan_1.tif^2	0.174164	987.176	9307.06	bio18_1.tif*petnvan_1.tif	-0.472257	1097.76	4610.7	bio18_1.tif*petnvan_1.tif	-3.12699	1097.76	4610.7	ai_1*bio3_1.tif	-0.571129	501.307	892.287	ai_1*bio3_1.tif	-0.826242	501.307	892.287	ai_1*bio3_1.tif	-1.0385	501.307	892.287	bio18_1.tif^2	-0.312004	763.067	4461.67	ai_1*bio3_1.tif	-0.933159	501.307	892.287	ai_1*bio3_1.tif	-0.496243	501.307	892.287	ai_1*bio3_1.tif	-0.131543
ai_1*bio3_1.tif	-0.998214	501.307	892.287	ai_1*bio3_1.tif	-1.521	501.307	892.287	bio18_1.tif*bio5_1.tif	-1.05263	908.471	1827.14	ai_1*bio3_1.tif	-0.265211	501.307	892.287	bio2_1.tif*distwater	-6.5038	0	246593	bio2_1.tif*dem	-3.06314	22205.1	54905.5	bio18_1.tif*petnvan_1.tif	-0.818385	1097.76	4610.7	bio2_1.tif*slope	-5.73092	0	646.646	bio18_1.tif*petnvan_1.tif	-0.244005	1097.76	4610.7	ai_1*bio3_1.tif	-0.897667	501.307	892.287	bio18_1.tif*bio5_1.tif	-0.20788	908.471	1827.14	bio18_1.tif*petnvan_1.tif	-0.550879	1097.76	4610.7	bio18_1.tif*bio3_1.tif	-0.2032
bio18_1.tif*bio5_1.tif	-0.0608308	908.471	1827.14	bio18_1.tif*petnvan_1.tif	-0.763294	1097.76	4610.7	bio18_1.tif*petnvan_1.tif	-0.617269	1097.76	4610.7	bio2_1.tif*dem	-0.487267	22205.1	54905.5	bio2_1.tif*petnvan_1.tif	-0.0139214	492.562	1413.99	bio3_1.tif*dem	-8.5359	59866.4	132016	bio2_1.tif*distwater	-1.10986	0	246593	bio5_1.tif*distwater	-2.34914	0	436988	bio2_1.tif*slope	-5.34584	0	646.646	bio2_1.tif*distwater	-0.195644	0	246593	bio18_1.tif*petnvan_1.tif	-0.47088	1097.76	4610.7	bio2_1.tif*slope	-6.09891	0	646.646	bio18_1.tif*petnvan_1.tif	-0.618328
bio2_1.tif*slope	-3.42121	0	646.646	bio2_1.tif*slope	-5.4967	0	646.646	bio2_1.tif*distwater	-2.05544	0	246593	bio2_1.tif*distwater	-0.814275	0	246593	bio2_1.tif*slope	-3.5316	0	646.646	distwater*petnvan_1.tif	-5.29158	0	710582	bio2_1.tif*slope	-2.55684	0	646.646	distwater*petnvan_1.tif	-3.41411	0	710582	bio3_1.tif*dem	-0.100157	59866.4	132016	bio2_1.tif*slope	-3.69728	0	646.646	bio2_1.tif*slope	-6.09942	0	646.646	bio5_1.tif*distwater	-1.94332	0	436988	bio2_1.tif*distwater	-0.0682201
bio5_1.tif*distwater	-4.04186	0	436988	distwater*petnvan_1.tif	-5.34667	0	710582	bio2_1.tif*slope	-4.46527	0	646.646	bio2_1.tif*slope	-7.79008	0	646.646	bio3_1.tif*petnvan_1.tif	-0.172417	1332.02	3829.75	(34.42473030090332<bio18_1.tif)	-0.0740162	0	1	bio5_1.tif*distwater	-3.88879	0	436988	(1600.5<dem)	-3.08356	0	1	bio5_1.tif*distwater	-3.11074	0	436988	bio5_1.tif*distwater	-3.06935	0	436988	bio5_1.tif*distwater	-3.96768	0	436988	distwater*petnvan_1.tif	-3.85211	0	710582	bio2_1.tif*slope	-6.89142
distwater*petnvan_1.tif	-2.88221	0	710582	(1600.5<dem)	-3.00646	0	1	bio3_1.tif*bio5_1.tif	-0.0231606	1026.16	1728.34	bio3_1.tif*bio5_1.tif	-0.108859	1026.16	1728.34	bio5_1.tif*distwater	-3.09632	0	436988	(1598.5<dem)	-1.49777	0	1	distwater*petnvan_1.tif	-2.1125	0	710582	(1882.41650390625<distwater)	-0.121208	0	1	distwater*petnvan_1.tif	-3.61232	0	710582	distwater*petnvan_1.tif	-3.80378	0	710582	distwater*petnvan_1.tif	-2.54643	0	710582	(149.42425155639648<distwater)	-0.250993	0	1	bio5_1.tif*distwater	-3.28529
(1600.5<dem)	-3.00129	0	1	(1882.41650390625<distwater)	-0.863348	0	1	bio5_1.tif*distwater	-1.97877	0	436988	bio5_1.tif*distwater	-1.51901	0	436988	(185.39299774169922<distwater)	-0.0118439	0	1	(1.7138485312461853<slope)	-0.192055	0	1	(1600.5<dem)	-3.17499	0	1	(42.50403022766113<petnvan_1.tif)	1.14988	0	1	(1600.5<dem)	-3.21769	0	1	(1600.5<dem)	-3.21127	0	1	(255.0831069946289<distwater)	-0.0559968	0	1	(1600.5<dem)	-3.17755	0	1	distwater*petnvan_1.tif	-3.2736
(149.42425155639648<distwater)	-0.0179795	0	1	(42.50403022766113<petnvan_1.tif)	1.07482	0	1	distwater*petnvan_1.tif	-3.31578	0	710582	distwater*petnvan_1.tif	-4.93599	0	710582	(1600.5<dem)	-3.09686	0	1	(42.50403022766113<petnvan_1.tif)	1.37285	0	1	(1882.41650390625<distwater)	-0.0727704	0	1	(1.7138485312461853<slope)	-0.0133841	0	1	(1882.41650390625<distwater)	-0.0736642	0	1	(1.7138485312461853<slope)	-0.458033	0	1	(185.39299774169922<distwater)	-0.0191965	0	1	(1882.41650390625<distwater)	-0.0955061	0	1	(1600.5<dem)	-3.13571
(1.7138485312461853<slope)	-0.0629561	0	1	(1383.5<dem)	-0.304045	0	1	(1600.5<dem)	-3.05459	0	1	(1600.5<dem)	-3.16371	0	1	(35.46774101257324<bio13_1.tif)	-1.44874	0	1	'bio5_1.tif	-2.63573	34.7398	34.9555	(42.50403022766113<petnvan_1.tif)	1.1135	0	1	(12.263114929199219<ai_1)	0.618185	0	1	(1.7138485312461853<slope)	-0.0689652	0	1	(1882.41650390625<distwater)	-0.0211776	0	1	(1600.5<dem)	-3.18231	0	1	(1.7138485312461853<slope)	-0.0044713	0	1	(1882.41650390625<distwater)	-0.0556041
(42.50403022766113<petnvan_1.tif)	1.06793	0	1	(12.263114929199219<ai_1)	0.557897	0	1	(12.263114929199219<ai_1)	0.570952	0	1	(1882.41650390625<distwater)	-0.0187893	0	1	'bio5_1.tif	-2.69319	34.7398	34.9555	(1452.5<dem)	-0.481974	0	1	(1.6092119812965393<slope)	-0.312438	0	1	'bio5_1.tif	-2.54586	34.7398	34.9555	(42.50403022766113<petnvan_1.tif)	1.03084	0	1	(42.50403022766113<petnvan_1.tif)	1.09213	0	1	(1882.41650390625<distwater)	-0.104903	0	1	(12.263114929199219<ai_1)	0.417408	0	1	(42.50403022766113<petnvan_1.tif)	1.19396
(12.263114929199219<ai_1)	0.655399	0	1	'bio5_1.tif	-2.55907	34.7398	34.9555	(1.7138485312461853<slope)	-0.0649044	0	1	(42.50403022766113<petnvan_1.tif)	0.893014	0	1	(1452.5<dem)	-1.02018	0	1	(35.46774101257324<bio13_1.tif)	-1.01593	0	1	(12.263114929199219<ai_1)	0.508683	0	1	(1452.5<dem)	-0.694116	0	1	'bio5_1.tif	-2.70104	34.7398	34.9555	'bio5_1.tif	-2.71374	34.7398	34.9555	(1.7138485312461853<slope)	-0.0120723	0	1	(35.46774101257324<bio13_1.tif)	-1.41366	0	1	(12.263114929199219<ai_1)	0.286392
'bio5_1.tif	-2.48072	34.7398	34.9555	(35.46774101257324<bio13_1.tif)	-0.987472	0	1	(42.50403022766113<petnvan_1.tif)	1.01557	0	1	(12.274594783782959<ai_1)	0.0816127	0	1	(1595.5<dem)	1.71545	0	1	(12.263114929199219<ai_1)	0.324991	0	1	(35.46774101257324<bio13_1.tif)	-1.20613	0	1	(35.46774101257324<bio13_1.tif)	-1.07608	0	1	(35.46774101257324<bio13_1.tif)	-1.1865	0	1	(1595.5<dem)	1.59256	0	1	(42.50403022766113<petnvan_1.tif)	0.950115	0	1	'bio5_1.tif	-2.77142	34.7398	34.9555	'bio5_1.tif	-2.82812
(1452.5<dem)	-0.851753	0	1	(1595.5<dem)	1.58672	0	1	(35.46774101257324<bio13_1.tif)	-0.975415	0	1	(35.46774101257324<bio13_1.tif)	-1.2517	0	1	(12.263114929199219<ai_1)	0.478196	0	1	(2.021679997444153<slope)	-0.581039	0	1	'bio5_1.tif	-2.87464	34.7398	34.9555	(1595.5<dem)	1.56736	0	1	(1452.5<dem)	-0.86238	0	1	(35.46774101257324<bio13_1.tif)	-1.06069	0	1	'bio5_1.tif	-2.63552	34.7398	34.9555	(1452.5<dem)	-0.728557	0	1	(35.46774101257324<bio13_1.tif)	-1.21276
(35.46774101257324<bio13_1.tif)	-1.08364	0	1	(1452.5<dem)	-0.634926	0	1	'bio5_1.tif	-2.58492	34.7398	34.9555	'bio5_1.tif	-3.08093	34.7398	34.9555	(1.4927390217781067<slope)	-0.313712	0	1	(1595.5<dem)	1.48756	0	1	(1595.5<dem)	1.55	0	1	(1.4927390217781067<slope)	-0.324919	0	1	(12.263114929199219<ai_1)	0.501547	0	1	(1.4927390217781067<slope)	-0.370349	0	1	(35.46774101257324<bio13_1.tif)	-1.39604	0	1	(1595.5<dem)	1.50733	0	1	(1452.5<dem)	-0.861965
`bio13_1.tif	-0.385281	22.4194	23.371	(1.4927390217781067<slope)	-0.297997	0	1	(1452.5<dem)	-0.674496	0	1	`bio18_1.tif	-0.109102	27.6237	27.7419	`prcpan_1.tif	-0.517143	199.548	201.984	(1374.5<dem)	0.621909	0	1	(1.4927390217781067<slope)	-0.422662	0	1	`bio18_1.tif	-0.619642	27.6237	27.7419	(1596.5<dem)	1.7256	0	1	`slope	-0.348494	0	0.245086	(1595.5<dem)	1.70925	0	1	(1.4770079851150513<slope)	-0.321407	0	1	(1595.5<dem)	1.62767
(2.021679997444153<slope)	-0.58705	0	1	`slope	-0.0578453	0	0.0578571	(1595.5<dem)	1.52595	0	1	(1595.5<dem)	1.66679	0	1	`petnvan_1.tif	-3.70307	31.4194	46.4005	(47.53898048400879<petnvan_1.tif)	-0.0604313	0	1	(1452.5<dem)	-0.585837	0	1	(1374.5<dem)	0.619608	0	1	(1.4927390217781067<slope)	-0.331853	0	1	(1452.5<dem)	-0.650899	0	1	(1452.5<dem)	-0.862431	0	1	`slope	-0.206798	0	0.0578571	(1.4927390217781067<slope)	-0.276201
(1595.5<dem)	1.52937	0	1	(1374.5<dem)	0.630457	0	1	`slope	-0.238459	0	0.0578571	(1452.5<dem)	-0.30898	0	1	`slope	-0.321991	0	0.245086	`slope	-0.164959	0	0.0578571	`prcpan_1.tif	-0.245262	199.548	201.984	`slope	-0.139306	0	0.0578571	(1374.5<dem)	0.572412	0	1	(1374.5<dem)	0.598986	0	1	(12.263114929199219<ai_1)	0.565629	0	1	`bio18_1.tif	-0.554426	27.6237	27.7419	`slope	-0.114375
`bio18_1.tif	-0.921476	27.6237	27.7419	`bio18_1.tif	-0.592361	27.6237	27.7419	(1.4927390217781067<slope)	-0.34439	0	1	(1.4927390217781067<slope)	-0.27444	0	1	(1374.5<dem)	0.522629	0	1	(1.4927390217781067<slope)	-0.432951	0	1	`bio13_1.tif	-0.72106	22.4194	28	(1383.5<dem)	-0.166367	0	1	`bio13_1.tif	-0.600762	22.4194	23.371	`bio13_1.tif	-0.469426	22.4194	23.371	(1374.5<dem)	0.577034	0	1	(1.351675033569336<slope)	-0.00301462	0	1	`bio13_1.tif	-0.280966
(1374.5<dem)	0.571056	0	1	`distwater	-0.769851	0	43.7653	(1374.5<dem)	0.521395	0	1	'bio2_1.tif	0.0927279	18.6445	19.8705	'bio2_1.tif	0.378598	19.0571	19.8705	`bio18_1.tif	-0.662416	27.6237	27.7419	(1383.5<dem)	-0.209557	0	1	(1501.5<dem)	-0.226725	0	1	`slope	-0.192997	0	0.0578571	(12.263114929199219<ai_1)	0.439077	0	1	(1.4927390217781067<slope)	-0.311338	0	1	(1374.5<dem)	0.609957	0	1	(1374.5<dem)	0.568964
(1.4927390217781067<slope)	-0.364883	0	1	'bio2_1.tif	0.234004	18.6445	19.8705	`bio18_1.tif	-0.58423	27.6237	27.7419	`bio13_1.tif	-0.974182	22.4194	23.371	(1501.5<dem)	-0.258409	0	1	(1383.5<dem)	-0.446435	0	1	`slope	-0.109634	0	0.245086	'bio2_1.tif	0.419754	18.6445	19.8705	(1383.5<dem)	-0.180908	0	1	`distwater	-0.747025	0	43.7653	`bio13_1.tif	-0.544803	22.4194	23.371	(1383.5<dem)	-0.0573428	0	1	`bio18_1.tif	-0.275609
`slope	-0.107593	0	0.0578571	'bio2_1.tif	0.0942986	18.693	19.8705	(1383.5<dem)	-0.11228	0	1	(1374.5<dem)	0.636953	0	1	`distwater	-0.688468	0	43.7653	'bio2_1.tif	0.166191	19.0571	19.8705	(1375.5<dem)	0.203125	0	1	'bio2_1.tif	0.0933567	18.7639	19.8705	'bio2_1.tif	0.0919733	18.6445	19.8705	(1383.5<dem)	-0.167655	0	1	`slope	-0.187946	0	0.0578571	'bio2_1.tif	0.211241	19.0571	19.8705	(1383.5<dem)	-0.198038
`distwater	-0.777598	0	43.7653	'bio2_1.tif	0.184677	18.7639	19.8705	(1501.5<dem)	-0.0891473	0	1	`slope	-0.33374	0	0.245086	`distwater	0.320095	0	799.809	`petnvan_1.tif	-2.6933	31.4194	42.504	`distwater	0.572183	0	517.786	`distwater	1.00776	0	528.806	'bio2_1.tif	0.449086	19.0571	19.8705	'bio2_1.tif	0.821463	18.5803	19.8705	(1383.5<dem)	-0.153325	0	1	`distwater	-0.606063	0	43.7653	(1501.5<dem)	-0.145294
(1383.5<dem)	-0.146725	0	1	`petnvan_1.tif	-2.48847	31.4194	42.504	'bio2_1.tif	0.476701	19.0571	19.8705	(1383.5<dem)	-0.16193	0	1	`distwater	0.125471	0	528.806	`bio13_1.tif	-0.0100945	22.4194	23.371	'bio2_1.tif	0.303082	18.9677	19.8705	'bio2_1.tif	0.142413	18.8995	19.8705	`petnvan_1.tif	-2.31162	31.4194	42.504	'bio2_1.tif	0.0557792	18.6445	19.8705	'bio2_1.tif	0.350842	19.0571	19.8705	`petnvan_1.tif	-4.22929	31.4194	46.4005	'bio2_1.tif	0.311053
'bio2_1.tif	0.302834	18.6445	19.8705	`distwater	0.294086	0	458.844	`petnvan_1.tif	-2.43934	31.4194	42.504	(1501.5<dem)	-0.0803787	0	1	`distwater	0.092093	0	517.786	`distwater	-0.720906	0	43.7653	'bio2_1.tif	0.162482	19.0571	19.8705	`distwater	-0.613813	0	43.7653	`distwater	0.935767	0	517.786	`distwater	0.670457	0	517.786	`petnvan_1.tif	-2.44377	31.4194	42.504	`distwater	0.855835	0	528.806	`distwater	0.497834
`distwater	0.655975	0	517.786	`distwater	2.29078	0	441.987	`distwater	-0.652825	0	43.7653	'bio2_1.tif	0.989256	18.5803	19.8705	`distwater	1.04277	0	502.768	`distwater	1.11699	0	517.786	`petnvan_1.tif	-2.35144	31.4194	42.504	(47.53898048400879<petnvan_1.tif)	-0.0765843	0	1	`distwater	-0.511726	0	43.7653	`petnvan_1.tif	-2.16619	31.4194	42.504	'bio2_1.tif	0.151562	18.5803	19.8705	`distwater	0.132936	0	517.786	`distwater	0.323491
`distwater	0.401024	0	528.806	`slope	-0.274403	0	0.245086	`distwater	0.00923937	0	790.2	(12.263114929199219<ai_1)	0.0727689	0	1	`distwater	0.472371	0	483.258	`distwater	0.124806	0	1089.73	`distwater	-0.453341	0	43.7653	`petnvan_1.tif	-2.18851	31.4194	42.504	`distwater	0.00915991	0	528.806	`distwater	0.21327	0	502.768	`distwater	0.415568	0	517.786	`slope	-0.207189	0	0.245086	`distwater	-0.716507
'bio2_1.tif	0.103117	18.5803	19.8705	`bio3_1.tif	0.0302971	39.6976	44.8406	`distwater	0.559177	0	517.786	`distwater	-0.618843	0	43.7653	`distwater	0.497947	0	458.844	`distwater	0.118553	0	1061.25	`distwater	0.523848	0	502.768	`distwater	0.45374	0	517.786	`distwater	0.22296	0	502.768	`distwater	0.536561	0	483.258	`distwater	-0.611886	0	43.7653	(1596.5<dem)	0.135876	0	1	`petnvan_1.tif	-2.02298
`petnvan_1.tif	-2.06994	31.4194	42.504	`bio13_1.tif	-0.297968	22.4194	28	`distwater	0.691973	0	502.768	`distwater	0.438547	0	502.768	(1596.5<dem)	0.0701266	0	1	`distwater	0.366689	0	502.768	(1554.5<dem)	0.0561034	0	1	`distwater	0.254615	0	502.768	`distwater	0.168595	0	483.258	`distwater	0.508374	0	458.844	`distwater	0.26532	0	502.768	`dem	0.882929	1328	1394.5	(47.53898048400879<petnvan_1.tif)	-0.0901482
(1501.5<dem)	-0.00331317	0	1	'bio2_1.tif	0.0445844	18.9677	19.8705	`distwater	0.808287	0	483.258	`petnvan_1.tif	-2.51207	31.4194	42.504	`dem	0.9507	1328	1393.5	`distwater	0.214569	0	1066.65	`distwater	0.528438	0	458.844	`distwater	0.502023	0	483.258	`distwater	0.898587	0	458.844	`distwater	0.0676325	0	441.987	`distwater	0.356922	0	483.258	`distwater	1.05273	0	483.258	`slope	0.144124
`distwater	0.230182	0	502.768	`prcpan_1.tif	-0.0887425	199.548	201.984	`distwater	0.44462	0	458.844	`distwater	0.307644	0	483.258	`bio13_1.tif	-0.129376	22.4194	23.371	`distwater	0.154935	0	483.258	'bio2_1.tif	0.522759	19.3864	19.8705	`slope	-0.210453	0	0.245086	(1501.5<dem)	-0.00497641	0	1	(1501.5<dem)	-0.0367046	0	1	`distwater	0.871076	0	366.13	`bio13_1.tif	-0.295339	22.4194	28	'bio2_1.tif	0.450436
`distwater	0.412213	0	483.258	'bio2_1.tif	0.126449	19.3864	19.8705	(1596.5<dem)	0.0788261	0	1	`distwater	0.668348	0	458.844	`bio18_1.tif	-0.0664301	27.6237	27.7419	'bio2_1.tif	1.05996	18.5803	19.8705	`distwater	0.557503	0	483.258	(1554.5<dem)	0.191643	0	1	`slope	-0.0792769	0	0.245086	(1554.5<dem)	0.109833	0	1	`distwater	0.328365	0	458.844	'bio2_1.tif	0.431979	19.1756	19.8705	`distwater	0.599905
(1554.5<dem)	0.184319	0	1	'bio2_1.tif	0.0313425	18.8995	19.8705	`slope	-0.219202	0	0.245086	`distwater	0.242852	0	441.987	'bio2_1.tif	0.582122	19.3864	19.8705	`bio13_1.tif	-0.551516	22.4194	28.2097	`ai_1	-0.0958295	11.9578	12.4458	`distwater	0.104632	0	296.196	`distwater	0.0434999	0	441.987	(1596.5<dem)	0.0840445	0	1	`distwater	0.0525856	0	332.86	(1554.5<dem)	0.0481369	0	1	`distwater	0.761819
`distwater	0.192914	0	332.86	`dem	0.275072	1328	1392.5	`bio13_1.tif	-0.171445	22.4194	23.371	(1554.5<dem)	0.181375	0	1	`bio13_1.tif	-0.0439659	22.4194	28.2097	`distwater	0.0707974	0	458.844	`bio13_1.tif	-0.0481775	22.4194	23.371	`distwater	0.263498	0	332.86	`bio13_1.tif	-0.205487	22.4194	28	`distwater	0.360573	0	332.86	`dem	0.800167	1328	1394.5	`dem	0.466415	1328	1393.5	(1596.5<dem)	0.0954928
`slope	-0.0857511	0	0.245086	(1596.5<dem)	0.0263499	0	1	(1554.5<dem)	0.0735441	0	1	`distwater	0.688425	0	414.551	linearPredictorNormalizer	3.16865			`distwater	0.151164	0	332.86	'bio2_1.tif	0.015146	19.1756	19.8705	`dem	0.299593	1328	1394.5	`dem	0.484813	1328	1393.5	`ai_1	-0.244214	11.9578	12.794	(1596.5<dem)	0.071909	0	1	`prcpan_1.tif	-0.0231426	199.548	201.984	`distwater	0.236294
`distwater	0.644769	0	296.196	linearPredictorNormalizer	4.76231			`dem	0.367972	1328	1394.5	`dem	0.196547	1328	1393.5	densityNormalizer	130.634			`slope	-0.183522	0	0.245086	(1596.5<dem)	0.0247458	0	1	`dem	0.385391	1328	1393.5	(1554.5<dem)	0.0319748	0	1	`bio13_1.tif	-0.213884	22.4194	28	`slope	-0.0527888	0	0.139679	`ai_1	-0.0965816	11.9578	12.6569	`slope	-0.288861
`dem	0.44615	1328	1393.5	densityNormalizer	119.368			`prcpan_1.tif	-0.0238535	199.548	201.984	`dem	0.791075	1328	1394.5	numBackgroundPoints	10078			`distwater	0.450787	0	296.196	`bio18_1.tif	-0.00541454	27.6237	27.7419	`prcpan_1.tif	-0.0641496	199.548	201.984	`bio18_1.tif	-0.0456775	27.6237	27.7419	`dem	0.573309	1328	1393.5	`distwater	0.0310853	0	355.51	`distwater	0.213162	0	502.768	`distwater	0.0413197
'bio2_1.tif	0.364258	19.3864	19.8705	numBackgroundPoints	10080			`bio13_1.tif	-0.305964	22.4194	28	`ai_1	-0.243971	11.9578	12.794	entropy	6.96074			`prcpan_1.tif	-0.0349643	199.548	201.984	linearPredictorNormalizer	4.04862			linearPredictorNormalizer	5.00668			'bio2_1.tif	0.194737	19.3864	19.8705	'bio2_1.tif	0.0894038	19.3864	19.8705	`bio3_1.tif	0.0977304	39.6976	41.92	linearPredictorNormalizer	3.35978			`ai_1	-0.338994
`prcpan_1.tif	-0.0452022	199.548	201.984	entropy	7.00275			'bio2_1.tif	0.0933708	18.6445	19.8705	(1596.5<dem)	0.0560928	0	1					(1554.5<dem)	0.149339	0	1	densityNormalizer	151.735			densityNormalizer	127.23			`slope	-0.00642186	0	0.139679	`bio13_1.tif	-0.0302288	22.4194	28.2097	`bio13_1.tif	-0.0881409	22.4194	28.2097	densityNormalizer	123.526			`dem	0.122706
`slope	-0.0243871	0	0.139679					'bio2_1.tif	0.258411	19.3864	19.8705	`bio13_1.tif	-0.0162353	22.4194	28					`ai_1	-0.0783349	11.9578	12.794	numBackgroundPoints	10079			numBackgroundPoints	10080			linearPredictorNormalizer	4.3989			linearPredictorNormalizer	4.51834			`slope	-0.0690212	0	0.245086	numBackgroundPoints	10079			`dem	0.376878
`bio13_1.tif	-0.0168366	22.4194	28					`ai_1	-0.0822652	11.9578	12.794	linearPredictorNormalizer	4.76958							`bio13_1.tif	-0.235865	22.4194	28	entropy	7.06222			entropy	7.07887			densityNormalizer	136.051			densityNormalizer	136.102			`bio13_1.tif	-0.162349	22.4194	28	entropy	7.04526			'bio2_1.tif	0.132242
linearPredictorNormalizer	4.84966							'bio2_1.tif	0.16215	18.5803	19.8705	densityNormalizer	118.495							'bio2_1.tif	0.232641	19.3864	19.8705									numBackgroundPoints	10080			numBackgroundPoints	10080			(1556.5<dem)	0.0135473	0	1					'bio2_1.tif	0.127671
densityNormalizer	127.232							`slope	-0.00524102	0	0.139679	numBackgroundPoints	10078							`slope	-0.0144608	0	0.197536									entropy	7.11084			entropy	7.10194			`prcpan_1.tif	-0.0298069	199.548	201.984					`prcpan_1.tif	-0.0545921
numBackgroundPoints	10078							`dem	0.0855991	1328	1393.5	entropy	7.06579							`slope	-0.0132423	0	0.139679																	`ai_1	-0.104782	11.9578	12.794					linearPredictorNormalizer	4.1998
entropy	7.05233							linearPredictorNormalizer	4.27622											linearPredictorNormalizer	4.10975																			'bio2_1.tif	0.0913418	19.3864	19.8705					densityNormalizer	125.528
								densityNormalizer	136.737											densityNormalizer	131.843																			linearPredictorNormalizer	4.39993							numBackgroundPoints	10079
								numBackgroundPoints	10079											numBackgroundPoints	10080																			densityNormalizer	128.342							entropy	7.09012
								entropy	7.05013											entropy	7.02421																			numBackgroundPoints	10079
																																								entropy	7.05409
[truncated: 10 more columns]

## Sheet: YBCU_Gd
Gd_0				Gd_1				Gd_2				Gd_3				Gd_4				Gd_5				Gd_6				Gd_7				Gd_8				Gd_9				Gd_10				Gd_11				Gd_12
(biome=8.0)	0	0	1	(biome=8.0)	0	0	1	(biome=8.0)	0	0	1	(biome=8.0)	0	0	1	(biome=8.0)	0.0166137	0	1	(biome=8.0)	0	0	1	(biome=8.0)	0	0	1	(biome=8.0)	0	0	1	(biome=8.0)	0	0	1	(biome=8.0)	0	0	1	(biome=8.0)	0	0	1	(biome=8.0)	0	0	1	(biome=8.0)	0
(biome=39.0)	0.681548	0	1	(biome=39.0)	0.737878	0	1	(biome=39.0)	0.686562	0	1	(biome=40.0)	-0.428941	0	1	(biome=39.0)	0.540363	0	1	(biome=39.0)	0.781562	0	1	(biome=39.0)	0.698442	0	1	(biome=39.0)	0.600395	0	1	(biome=39.0)	0.731553	0	1	(biome=39.0)	0.624326	0	1	(biome=39.0)	0.888721	0	1	(biome=39.0)	0.861319	0	1	(biome=39.0)	0.676112
(biome=40.0)	-0.1655	0	1	ai_2	0	12.0036	19.6884	ai_2	0	12.0036	19.6884	ai_2	0	12.0036	19.6884	ai_2	0	12.0036	19.6884	(biome=40.0)	-0.0134266	0	1	(biome=40.0)	-0.104496	0	1	(biome=40.0)	-0.0777938	0	1	ai_2	0	12.0036	19.6884	(biome=40.0)	-0.218833	0	1	ai_2	0	12.0036	19.6884	ai_2	0	12.0036	19.6884	ai_2	0
ai_2	0	12.0036	19.6884	bio13_2.tif	0	20.0968	59.4516	bio13_2.tif	0	20.0968	59.4516	bio13_2.tif	0	20.0968	59.4516	bio13_2.tif	0	20.0968	59.4516	ai_2	0	12.0036	19.6884	ai_2	0	12.0036	19.6884	ai_2	0	12.0036	19.6884	bio13_2.tif	0	20.0968	59.4516	ai_2	0	12.0036	19.6884	bio13_2.tif	0	20.0968	59.4516	bio13_2.tif	0	20.0968	59.4516	bio13_2.tif	0
bio13_2.tif	0	20.0968	59.4516	bio18_2.tif	0	27.4839	65.6237	bio18_2.tif	0	27.4839	65.6237	bio18_2.tif	0	27.4839	65.6237	bio18_2.tif	0	27.4839	65.6237	bio13_2.tif	0	20.0968	59.4516	bio13_2.tif	0	20.0968	59.4516	bio13_2.tif	0	20.0968	59.4516	bio18_2.tif	0	27.4839	65.6237	bio13_2.tif	0	20.0968	59.4516	bio18_2.tif	-0.694769	27.4839	65.6237	bio18_2.tif	0	27.4839	65.6237	bio18_2.tif	0
bio18_2.tif	0	27.4839	65.6237	bio2_2.tif	0	13.7143	19.8228	bio2_2.tif	0	13.7143	19.8228	bio2_2.tif	0	13.7143	19.8228	bio2_2.tif	0	13.7143	19.8228	bio18_2.tif	0	27.4839	65.6237	bio18_2.tif	0	27.4839	65.6237	bio18_2.tif	0	27.4839	65.6237	bio2_2.tif	0	13.7143	19.8228	bio18_2.tif	0	27.4839	65.6237	bio2_2.tif	0	13.7143	19.8228	bio2_2.tif	0	13.7143	19.8228	bio2_2.tif	0
bio2_2.tif	0	13.7143	19.8228	bio3_2.tif	-3.36079	39.2232	52.235	bio3_2.tif	-1.942	39.2232	52.235	bio3_2.tif	0	39.2232	52.235	bio3_2.tif	-3.0275	39.2232	52.235	bio2_2.tif	0	13.7143	19.8228	bio2_2.tif	0	13.7143	19.8228	bio2_2.tif	0	13.7143	19.8228	bio3_2.tif	-3.32724	39.2232	52.235	bio2_2.tif	0	13.7143	19.8228	bio3_2.tif	-3.85036	39.2232	52.235	bio3_2.tif	-3.12828	39.2232	52.235	bio3_2.tif	-3.39641
bio3_2.tif	-2.91234	39.2232	52.235	bio5_2.tif	0	23.5123	34.9587	bio5_2.tif	0	23.5123	34.9587	bio5_2.tif	0	23.5123	34.9587	bio5_2.tif	0	23.5123	34.9587	bio3_2.tif	-3.21941	39.2232	52.235	bio3_2.tif	-3.33674	39.2232	52.235	bio3_2.tif	-2.71413	39.2232	52.235	bio5_2.tif	0	23.5123	34.9587	bio3_2.tif	-3.06971	39.2232	52.235	bio5_2.tif	0	23.5123	34.9587	bio5_2.tif	0	23.5123	34.9587	bio5_2.tif	0
bio5_2.tif	0	23.5123	34.9587	dem	0	1328	2987	dem	0	1328	2987	dem	0	1328	2987	dem	0	1328	2987	bio5_2.tif	0	23.5123	34.9587	bio5_2.tif	0	23.5123	34.9587	bio5_2.tif	0	23.5123	34.9587	dem	0	1328	2987	bio5_2.tif	0	23.5123	34.9587	dem	0	1328	2987	dem	0	1328	2987	dem	0
dem	0	1328	2987	distwater	0	0	12802.5	distwater	0	0	12802.5	distwater	0	0	12802.5	distwater	0	0	12802.5	dem	0	1328	2987	dem	0	1328	2987	dem	0	1328	2987	distwater	0	0	12802.5	dem	0	1328	2987	distwater	0	0	12802.5	distwater	0	0	12802.5	distwater	0
distwater	0	0	12802.5	petnvan_2.tif	0	31.2312	96.7393	petnvan_2.tif	0	31.2312	96.7393	petnvan_2.tif	0	31.2312	96.7393	petnvan_2.tif	0	31.2312	96.7393	distwater	0	0	12802.5	distwater	0	0	12802.5	distwater	0	0	12802.5	petnvan_2.tif	0	31.2312	96.7393	distwater	0	0	12802.5	petnvan_2.tif	0	31.2312	96.7393	petnvan_2.tif	0	31.2312	96.7393	petnvan_2.tif	0
petnvan_2.tif	0	31.2312	96.7393	prcpan_2.tif	0	195.774	768.484	prcpan_2.tif	0	195.774	768.484	prcpan_2.tif	0	195.774	768.484	prcpan_2.tif	0	195.774	768.484	petnvan_2.tif	0	31.2312	96.7393	petnvan_2.tif	0	31.2312	96.7393	petnvan_2.tif	0	31.2312	96.7393	prcpan_2.tif	0	195.774	768.484	petnvan_2.tif	0	31.2312	96.7393	prcpan_2.tif	0	195.774	768.484	prcpan_2.tif	0	195.774	768.484	prcpan_2.tif	0
prcpan_2.tif	0	195.774	768.484	slope	0	0	44.9319	slope	0	0	44.9319	slope	0	0	44.9319	slope	0	0	44.9319	prcpan_2.tif	0	195.774	768.484	prcpan_2.tif	0	195.774	768.484	prcpan_2.tif	0	195.774	768.484	slope	0	0	44.9319	prcpan_2.tif	0	195.774	768.484	slope	0	0	44.9319	slope	0	0	44.9319	slope	0
slope	0	0	44.9319	ai_2*bio3_2.tif	-1.12455	498.668	852.111	ai_2*bio3_2.tif	-2.35297	498.668	852.111	ai_2*bio5_2.tif	1.16214	321.391	465.143	ai_2*bio5_2.tif	0.208198	321.391	465.143	slope	0	0	44.9319	slope	0	0	44.9319	slope	0	0	44.9319	bio18_2.tif^2	-0.303977	755.363	4306.46	slope	0	0	44.9319	bio18_2.tif*bio3_2.tif	-0.220334	1097.41	3312.71	ai_2*bio3_2.tif	-1.18208	498.668	852.111	ai_2*bio3_2.tif	-0.622248
ai_2*bio3_2.tif	-1.05383	498.668	852.111	bio18_2.tif*petnvan_2.tif	-2.16621	1082.89	4474.05	bio18_2.tif*bio3_2.tif	-0.646493	1097.41	3312.71	bio18_2.tif*petnvan_2.tif	-2.01761	1082.89	4474.05	bio18_2.tif*petnvan_2.tif	-1.50096	1082.89	4474.05	bio18_2.tif^2	-0.264644	755.363	4306.46	ai_2*bio3_2.tif	-0.482033	498.668	852.111	bio18_2.tif^2	-0.299379	755.363	4306.46	ai_2*bio3_2.tif	-1.13885	498.668	852.111	ai_2*bio3_2.tif	-0.793214	498.668	852.111	bio18_2.tif*bio5_2.tif	-0.0341368	903.28	1788.48	bio18_2.tif*bio3_2.tif	-0.145069	1097.41	3312.71	bio18_2.tif*bio3_2.tif	-0.513659
bio18_2.tif*bio3_2.tif	-0.531958	1097.41	3312.71	bio2_2.tif*distwater	-0.70775	0	239344	bio18_2.tif*petnvan_2.tif	-1.48182	1082.89	4474.05	bio2_2.tif*petnvan_2.tif	-0.301514	485.835	1413.44	bio2_2.tif*distwater	-7.07371	0	239344	ai_2*bio3_2.tif	-0.551682	498.668	852.111	bio18_2.tif*bio3_2.tif	-0.609841	1097.41	3312.71	ai_2*bio3_2.tif	-0.805338	498.668	852.111	bio18_2.tif*petnvan_2.tif	-1.69436	1082.89	4474.05	bio18_2.tif*bio5_2.tif	-0.109362	903.28	1788.48	bio18_2.tif*petnvan_2.tif	-2.12399	1082.89	4474.05	bio18_2.tif*petnvan_2.tif	-2.36714	1082.89	4474.05	bio18_2.tif*petnvan_2.tif	-2.19185
bio18_2.tif*petnvan_2.tif	-2.47998	1082.89	4474.05	bio2_2.tif*slope	-7.45361	0	616.212	bio2_2.tif*slope	-2.16219	0	616.212	bio2_2.tif*slope	-4.47339	0	616.212	bio2_2.tif*slope	-2.96007	0	616.212	bio18_2.tif*bio3_2.tif	-0.456079	1097.41	3312.71	bio18_2.tif*petnvan_2.tif	-1.7405	1082.89	4474.05	bio18_2.tif*bio3_2.tif	-0.332819	1097.41	3312.71	bio2_2.tif*distwater	-2.96008	0	239344	bio18_2.tif*petnvan_2.tif	-2.75901	1082.89	4474.05	bio2_2.tif*slope	-5.58283	0	616.212	bio2_2.tif*slope	-5.70673	0	616.212	bio2_2.tif*slope	-5.64432
bio2_2.tif*distwater	-3.64079	0	239344	bio3_2.tif*dem	-0.0993593	59148.6	129158	bio5_2.tif*distwater	-2.78244	0	424111	bio3_2.tif*dem	-16.047	59148.6	129158	bio3_2.tif*dem	-0.827644	59148.6	129158	bio18_2.tif*petnvan_2.tif	-1.16768	1082.89	4474.05	bio2_2.tif*distwater	-1.79778	0	239344	bio18_2.tif*petnvan_2.tif	-1.51294	1082.89	4474.05	bio2_2.tif*slope	-8.05371	0	616.212	bio2_2.tif*distwater	-2.23031	0	239344	distwater*petnvan_2.tif	-7.00249	0	718504	bio5_2.tif*distwater	-5.10812	0	424111	bio5_2.tif*distwater	-4.47781
bio2_2.tif*slope	-5.77933	0	616.212	bio5_2.tif*distwater	-4.59178	0	424111	distwater*petnvan_2.tif	-3.6448	0	718504	bio3_2.tif*petnvan_2.tif	-0.234221	1300.09	3794.43	bio5_2.tif*distwater	-4.30163	0	424111	bio2_2.tif*slope	-9.314	0	616.212	bio2_2.tif*slope	-6.53173	0	616.212	bio2_2.tif*distwater	-2.32123	0	239344	bio3_2.tif*dem	-0.203647	59148.6	129158	bio2_2.tif*slope	-4.75703	0	616.212	(1600.5<dem)	-2.66841	0	1	distwater*petnvan_2.tif	-1.64764	0	718504	distwater*petnvan_2.tif	-1.87587
bio5_2.tif*distwater	-3.7037	0	424111	distwater*petnvan_2.tif	-1.42685	0	718504	(185.39299774169922<distwater)	-0.29383	0	1	bio5_2.tif*distwater	-3.31274	0	424111	(1600.5<dem)	-2.65614	0	1	bio3_2.tif*dem	-0.260735	59148.6	129158	bio3_2.tif*dem	-0.466479	59148.6	129158	bio2_2.tif*slope	-4.02359	0	616.212	bio5_2.tif*distwater	-1.72617	0	424111	bio5_2.tif*distwater	-4.33059	0	424111	(1882.41650390625<distwater)	-0.572215	0	1	(255.0831069946289<distwater)	-0.152746	0	1	(1600.5<dem)	-2.78827
(185.39299774169922<distwater)	-0.160246	0	1	(185.39299774169922<distwater)	-0.140224	0	1	(1600.5<dem)	-2.70894	0	1	distwater*petnvan_2.tif	-1.31498	0	718504	(1.7138485312461853<slope)	-0.594022	0	1	bio5_2.tif*distwater	-6.4972	0	424111	bio5_2.tif*distwater	-3.82111	0	424111	bio3_2.tif*dem	-0.584566	59148.6	129158	distwater*petnvan_2.tif	-2.84618	0	718504	petnvan_2.tif*prcpan_2.tif	-0.0692073	7558.92	35480.9	(1.7138485312461853<slope)	-0.306413	0	1	(185.39299774169922<distwater)	-0.127028	0	1	(29.95160961151123<bio13_2.tif)	-0.398285
(1600.5<dem)	-2.65374	0	1	(1600.5<dem)	-2.76115	0	1	(1.7138485312461853<slope)	-0.599517	0	1	(255.0831069946289<distwater)	-0.0456714	0	1	'bio5_2.tif	-2.99509	34.7055	34.9587	distwater*petnvan_2.tif	-1.25726	0	718504	distwater*petnvan_2.tif	-1.89212	0	718504	bio5_2.tif*distwater	-2.14925	0	424111	petnvan_2.tif*prcpan_2.tif	-0.0793932	7558.92	35480.9	(255.0831069946289<distwater)	-0.126626	0	1	(29.95160961151123<bio13_2.tif)	-0.593441	0	1	(1600.5<dem)	-2.79378	0	1	(42.08601951599121<petnvan_2.tif)	1.33295
(29.95160961151123<bio13_2.tif)	-0.316982	0	1	(42.08601951599121<petnvan_2.tif)	1.234	0	1	(42.08601951599121<petnvan_2.tif)	0.95948	0	1	(1598.5<dem)	-1.12062	0	1	(29.95160961151123<bio13_2.tif)	-0.203878	0	1	petnvan_2.tif*prcpan_2.tif	-0.637215	7558.92	35480.9	petnvan_2.tif*prcpan_2.tif	-0.0343974	7558.92	35480.9	distwater*petnvan_2.tif	-3.10312	0	718504	(1600.5<dem)	-2.87244	0	1	(185.39299774169922<distwater)	-0.0850805	0	1	'bio5_2.tif	-2.96553	34.7055	34.9587	(42.08601951599121<petnvan_2.tif)	1.23434	0	1	(1.6092119812965393<slope)	-0.568447
(42.08601951599121<petnvan_2.tif)	1.25281	0	1	(1.7138485312461853<slope)	-0.342507	0	1	'bio5_2.tif	-2.91505	34.7055	34.9587	(29.95160961151123<bio13_2.tif)	-0.597186	0	1	(1452.5<dem)	-0.622098	0	1	(185.39299774169922<distwater)	-0.0311378	0	1	(1600.5<dem)	-2.8006	0	1	(185.39299774169922<distwater)	-0.0414774	0	1	(42.08601951599121<petnvan_2.tif)	1.29098	0	1	(1600.5<dem)	-2.7758	0	1	(42.08601951599121<petnvan_2.tif)	1.22794	0	1	(1.7138485312461853<slope)	-0.421878	0	1	'bio5_2.tif	-3.07542
(1.7138485312461853<slope)	-0.379131	0	1	'bio5_2.tif	-2.93299	34.7055	34.9587	(1595.5<dem)	1.13299	0	1	(42.08601951599121<petnvan_2.tif)	1.51292	0	1	(2.021679997444153<slope)	-0.292101	0	1	(1600.5<dem)	-2.80298	0	1	(42.08601951599121<petnvan_2.tif)	1.2683	0	1	(1600.5<dem)	-2.77274	0	1	(1.4770079851150513<slope)	-0.357152	0	1	(42.08601951599121<petnvan_2.tif)	1.28554	0	1	(1452.5<dem)	-0.702639	0	1	'bio5_2.tif	-2.95439	34.7055	34.9587	(1595.5<dem)	1.04137
'bio5_2.tif	-2.93061	34.7055	34.9587	(29.95160961151123<bio13_2.tif)	-0.384785	0	1	(2.021679997444153<slope)	-0.360781	0	1	(1.7138485312461853<slope)	-0.390791	0	1	(1595.5<dem)	1.1427	0	1	(29.95160961151123<bio13_2.tif)	-0.187007	0	1	(1.7138485312461853<slope)	-0.364413	0	1	(1.7138485312461853<slope)	-0.89701	0	1	(29.95160961151123<bio13_2.tif)	-0.290444	0	1	(1.7138485312461853<slope)	-0.468453	0	1	(1595.5<dem)	1.04566	0	1	(29.95160961151123<bio13_2.tif)	-0.44305	0	1	(1452.5<dem)	-0.647194
(1452.5<dem)	-0.563751	0	1	(1452.5<dem)	-0.665282	0	1	(1452.5<dem)	-0.559514	0	1	'bio5_2.tif	-2.8588	34.7055	34.9587	(1374.5<dem)	0.583598	0	1	(42.08601951599121<petnvan_2.tif)	1.21515	0	1	'bio5_2.tif	-2.95066	34.7055	34.9587	'bio5_2.tif	-3.003	34.7055	34.9587	'bio5_2.tif	-3.01357	34.7055	34.9587	(29.95160961151123<bio13_2.tif)	-0.437789	0	1	`slope	-0.0978218	0	0.0578571	(1452.5<dem)	-0.631928	0	1	'bio2_2.tif	0.5796
(1595.5<dem)	0.846384	0	1	(1595.5<dem)	1.00446	0	1	(29.95160961151123<bio13_2.tif)	-0.452852	0	1	(12.857359886169434<ai_2)	-0.141789	0	1	`slope	-0.340069	0	0.245086	(1.7138485312461853<slope)	-0.301444	0	1	(29.95160961151123<bio13_2.tif)	-0.176088	0	1	(29.95160961151123<bio13_2.tif)	-0.163133	0	1	(1452.5<dem)	-0.481252	0	1	'bio5_2.tif	-2.91344	34.7055	34.9587	(1374.5<dem)	0.621646	0	1	(1595.5<dem)	1.01711	0	1	(1381.5<dem)	-0.176153
(1374.5<dem)	0.496958	0	1	(1374.5<dem)	0.646783	0	1	(1374.5<dem)	0.537273	0	1	(1452.5<dem)	-0.152305	0	1	(30.40322971343994<bio13_2.tif)	-0.360101	0	1	'bio5_2.tif	-2.96146	34.7055	34.9587	(1452.5<dem)	-0.408919	0	1	'bio2_2.tif	0.90733	18.6299	19.8228	(1596.5<dem)	1.09849	0	1	(1452.5<dem)	-0.617968	0	1	(1501.5<dem)	-0.153504	0	1	(1374.5<dem)	0.692032	0	1	(1501.5<dem)	-0.185486
`bio13_2.tif	-1.33724	20.0968	24.871	(1378.5<dem)	-0.213603	0	1	`slope	-0.0805547	0	0.0578571	(1595.5<dem)	0.844175	0	1	(1378.5<dem)	-0.0640602	0	1	(1595.5<dem)	1.06141	0	1	(1595.5<dem)	1.02529	0	1	(1595.5<dem)	1.11451	0	1	`bio13_2.tif	-0.0676606	20.0968	20.9032	(1595.5<dem)	0.899035	0	1	(1379.5<dem)	-0.147001	0	1	`slope	-0.163418	0	0.0578571	`ai_2	-0.472381
'bio2_2.tif	1.2905	19.0021	19.8228	'bio2_2.tif	1.07518	18.6299	19.8228	(1379.5<dem)	-0.187982	0	1	(1374.5<dem)	0.707046	0	1	`bio13_2.tif	-0.976584	20.0968	24.871	(1374.5<dem)	0.649638	0	1	(1374.5<dem)	0.729932	0	1	`slope	-0.14058	0	0.0578571	`prcpan_2.tif	-0.217566	195.774	197.694	(1374.5<dem)	0.640971	0	1	'bio2_2.tif	1.89238	18.6299	19.8228	(1378.5<dem)	-0.0130145	0	1	'bio2_2.tif	1.03517
`petnvan_2.tif	-2.63473	31.2312	42.3185	'bio2_2.tif	0.205085	18.9549	19.8228	`petnvan_2.tif	-2.71629	31.2312	42.3185	`petnvan_2.tif	-2.31958	31.2312	42.3185	'bio2_2.tif	1.43132	19.0021	19.8228	`slope	-0.0275475	0	0.0578571	`slope	-0.0632035	0	0.0578571	(1452.5<dem)	-0.336083	0	1	`slope	-0.384023	0	0.245086	(1379.5<dem)	-0.266223	0	1	'bio2_2.tif	0.247093	19.0021	19.8228	`bio3_2.tif	0.0619582	39.2232	44.2667	'bio2_2.tif	0.650536
`distwater	-0.546622	0	43.7653	'bio2_2.tif	1.03347	19.0021	19.8228	`ai_2	-0.548485	12.0036	12.6743	`slope	-0.140151	0	0.197536	`petnvan_2.tif	-4.34884	31.2312	46.2379	(1378.5<dem)	-0.15544	0	1	`distwater	-0.793862	0	43.7653	(1374.5<dem)	0.619469	0	1	(1.7138485312461853<slope)	-0.0234122	0	1	`bio13_2.tif	-1.45607	20.0968	24.871	(12.25<ai_2)	0.0714299	0	1	'bio2_2.tif	2.08924	19.0021	19.8228	`petnvan_2.tif	-2.48133
`distwater	0.466882	0	517.786	(1501.5<dem)	-0.153805	0	1	'bio2_2.tif	2.02268	19.0021	19.8228	(1378.5<dem)	-0.015742	0	1	`ai_2	-0.276592	12.0036	12.6743	(1452.5<dem)	-0.297575	0	1	`bio13_2.tif	-1.05925	20.0968	24.871	(30.40322971343994<bio13_2.tif)	-0.122906	0	1	`petnvan_2.tif	-2.45796	31.2312	42.3185	'bio2_2.tif	1.34874	19.0021	19.8228	`distwater	0.527997	0	517.786	(1501.5<dem)	-0.0265978	0	1	`bio13_2.tif	-0.9976
`slope	-0.185025	0	0.245086	`ai_2	-0.406664	12.0036	12.6743	`bio3_2.tif	0.0685447	39.2232	44.2667	`ai_2	-0.560868	12.0036	12.6743	(1501.5<dem)	-0.0355101	0	1	'bio2_2.tif	1.35236	19.0021	19.8228	`petnvan_2.tif	-2.51472	31.2312	42.3185	'bio2_2.tif	0.0531319	18.9549	19.8228	(1374.5<dem)	0.583664	0	1	(1378.5<dem)	-0.0934196	0	1	(1381.5<dem)	-0.0795482	0	1	(1379.5<dem)	-0.124604	0	1	`distwater	-0.581228
`distwater	0.822496	0	502.768	`bio13_2.tif	-0.948671	20.0968	24.871	`distwater	0.208396	0	1117.51	(1379.5<dem)	-0.113161	0	1	`distwater	-0.635667	0	43.7653	`bio13_2.tif	-1.02273	20.0968	24.871	'bio2_2.tif	1.86239	18.6299	19.8228	'bio2_2.tif	0.691583	19.0021	19.8228	(1378.5<dem)	-0.207675	0	1	`distwater	0.307541	0	517.786	(1378.5<dem)	-0.0831592	0	1	`distwater	-0.550244	0	43.7653	`slope	-0.287888
`distwater	0.594187	0	483.258	`distwater	-0.523249	0	43.7653	(1501.5<dem)	-0.0801316	0	1	`distwater	0.149267	0	1129.42	`distwater	0.114016	0	502.768	(1501.5<dem)	-0.103265	0	1	(1501.5<dem)	-0.0947626	0	1	(1379.5<dem)	-0.0679667	0	1	`distwater	0.307923	0	517.786	`distwater	0.112835	0	870.908	`bio13_2.tif	-0.966262	20.0968	24.871	`bio13_2.tif	-1.10405	20.0968	24.871	`distwater	0.152567
`distwater	0.125017	0	458.844	`petnvan_2.tif	-2.58397	31.2312	42.3185	`distwater	0.113331	0	517.786	`distwater	-0.607544	0	43.7653	`distwater	0.202608	0	483.258	`petnvan_2.tif	-2.51356	31.2312	42.3185	'bio2_2.tif	0.545198	19.0021	19.8228	`distwater	-0.670554	0	43.7653	(1501.5<dem)	-0.203707	0	1	`distwater	0.388309	0	864.293	`slope	-0.432528	0	0.197536	`distwater	0.078385	0	528.806	`distwater	0.720557
`distwater	0.32784	0	332.86	`distwater	0.579736	0	458.844	`distwater	0.207107	0	1110.63	'bio2_2.tif	0.207712	18.9549	19.8228	`distwater	0.443631	0	458.844	(1379.5<dem)	-0.161869	0	1	(1379.5<dem)	-0.143904	0	1	`bio13_2.tif	-1.11052	20.0968	24.871	'bio2_2.tif	1.1426	18.9549	19.8228	`petnvan_2.tif	-2.73124	31.2312	42.3185	`petnvan_2.tif	-2.81714	31.2312	42.3185	`petnvan_2.tif	-2.64754	31.2312	42.3185	`distwater	0.583851
(1379.5<dem)	-0.014622	0	1	`distwater	1.6533	0	441.987	`distwater	0.103497	0	1089.73	`distwater	0.219922	0	1075.57	`slope	0.256267	0	5.09242	`distwater	0.0554199	0	517.786	`distwater	0.100111	0	517.786	`distwater	0.134998	0	517.786	`distwater	-0.533798	0	43.7653	`distwater	-0.46197	0	43.7653	`distwater	-0.522922	0	43.7653	`distwater	0.0691597	0	517.786	(1375.5<dem)	0.0588127
`ai_2	-0.328173	12.0036	12.6743	`slope	-0.299173	0	0.197536	`distwater	0.0753028	0	1129.42	`distwater	0.238452	0	1117.51	(1379.5<dem)	-0.107943	0	1	`distwater	-0.548462	0	43.7653	`distwater	0.350657	0	502.768	`distwater	0.229617	0	502.768	`ai_2	-0.567194	12.0036	12.6743	`distwater	0.692471	0	483.258	`slope	0.320837	0	5.57566	`ai_2	-0.348116	12.0036	12.6743	(1379.5<dem)	-0.0564229
(1381.5<dem)	-0.00302114	0	1	`dem	0.301371	1328	1393.5	`distwater	-0.492409	0	43.7653	`distwater	0.221441	0	1101.97	`distwater	1.22709	0	332.86	`ai_2	-0.419419	12.0036	12.6743	`distwater	0.79351	0	483.258	`ai_2	-0.327725	12.0036	12.6743	`bio13_2.tif	-1.16044	20.0968	24.871	`distwater	0.72308	0	332.86	`ai_2	-0.55344	12.0036	12.6743	`distwater	0.821042	0	502.768	`distwater	0.238007
'bio2_2.tif	1.02679	18.6299	19.8228	`slope	-0.0454935	0	0.139679	`distwater	0.109504	0	502.768	`distwater	0.103628	0	1066.65	'bio2_2.tif	0.158014	18.9549	19.8228	`slope	-0.367276	0	0.197536	(1381.5<dem)	-0.0702609	0	1	`petnvan_2.tif	-4.73318	31.2312	46.2379	`distwater	0.0840704	0	502.768	`slope	-0.144106	0	0.245086	`distwater	0.682966	0	483.258	`distwater	0.717284	0	483.258	`distwater	0.79862
`dem	0.272748	1328	1393.5	`bio3_2.tif	0.0155501	39.2232	41.4785	`bio13_2.tif	-0.929794	20.0968	24.871	`distwater	0.601738	0	483.258	'bio2_2.tif	0.244709	18.679	19.8228	`distwater	0.176493	0	502.768	`slope	0.173354	0	5.62641	`distwater	0.403089	0	483.258	`distwater	0.741464	0	483.258	`ai_2	-0.295308	12.0036	12.6743	`distwater	0.46127	0	458.844	`distwater	0.416664	0	332.86	`dem	-0.343358
linearPredictorNormalizer	2.67989			`bio3_2.tif	0.00325203	39.2232	41.5653	`distwater	0.376069	0	483.258	`distwater	0.796231	0	458.844	'bio2_2.tif	0.587235	18.6299	19.8228	`distwater	0.838156	0	483.258	`slope	-0.33411	0	0.197536	`distwater	0.410293	0	458.844	`distwater	0.418833	0	458.844	'bio2_2.tif	0.794158	18.6299	19.8228	`distwater	0.570849	0	332.86	(1381.5<dem)	-0.00727116	0	1	linearPredictorNormalizer	2.0498
densityNormalizer	162.785			linearPredictorNormalizer	2.49013			`distwater	0.218593	0	458.844	`bio13_2.tif	-1.80725	20.0968	24.871	`dem	0.1897	1328	1392.5	`distwater	0.300519	0	458.844	`distwater	0.273342	0	458.844	`slope	-0.0861794	0	0.197536	(1379.5<dem)	-0.0533761	0	1	linearPredictorNormalizer	2.49972			`dem	0.106846	1328	1392.5	`slope	-0.0627777	0	0.197536	densityNormalizer	164.329
numBackgroundPoints	10079			densityNormalizer	149.437			`distwater	0.794963	0	332.86	`slope	-0.166949	0	0.245086	'bio2_2.tif	0.0126814	19.395	19.8228	`distwater	0.849277	0	332.86	`ai_2	-0.28211	12.0036	12.6743	`distwater	1.10515	0	332.86	`distwater	0.659613	0	332.86	densityNormalizer	145.1			linearPredictorNormalizer	2.67479			`dem	0.49067	1328	1393.5	numBackgroundPoints	10079
entropy	7.06725			numBackgroundPoints	10078			'bio2_2.tif	0.281683	19.1859	19.8228	(1554.5<dem)	0.341297	0	1	linearPredictorNormalizer	1.94514			'bio2_2.tif	0.910315	18.5694	19.8228	`distwater	0.867788	0	332.86	(1381.5<dem)	-7.18858e-05	0	1	'bio2_2.tif	1.25356	18.6299	19.8228	numBackgroundPoints	10080			densityNormalizer	136.744			'bio2_2.tif	0.182606	18.6299	19.8228	entropy	7.09998
				entropy	7.10327			`slope	0.299746	0	5.14419	'petnvan_2.tif	-0.263069	91.6989	96.7393	densityNormalizer	137.555			'bio2_2.tif	0.253319	18.6299	19.8228	`dem	0.521405	1328	1393.5	`dem	0.770302	1328	1393.5	'bio2_2.tif	0.0373527	18.9271	19.8228	entropy	7.05709			numBackgroundPoints	10079			linearPredictorNormalizer	2.71172
								`slope	-0.091526	0	0.245086	`distwater	0.458617	0	332.86	numBackgroundPoints	10079			`dem	0.14499	1328	1393.5	linearPredictorNormalizer	3.27588			`slope	-0.106647	0	0.139679	`dem	0.163035	1328	1393.5					entropy	7.01314			densityNormalizer	143.439
								`slope	-0.0298377	0	0.139679	'bio2_2.tif	1.21689	18.6299	19.8228	entropy	7.01167			`slope	-0.0276741	0	0.139679	densityNormalizer	132.144			'bio2_2.tif	0.728513	18.5694	19.8228	'bio5_2.tif	0.0501931	34.2879	34.9587									numBackgroundPoints	10079
								`distwater	0.0945789	0	1066.65	`bio3_2.tif	-0.205296	39.2232	39.4829					linearPredictorNormalizer	2.86257			numBackgroundPoints	10081			linearPredictorNormalizer	2.0107			'bio5_2.tif	0.00995765	34.3547	34.9587									entropy	7.05572
								`dem	0.0331421	1328	1393.5	(1381.5<dem)	-0.0160512	0	1					densityNormalizer	134.816			entropy	7.11298			densityNormalizer	150.098			linearPredictorNormalizer	2.60135
								`distwater	0.0108379	0	1075.57	'bio2_2.tif	0.778879	18.5694	19.8228					numBackgroundPoints	10078							numBackgroundPoints	10081			densityNormalizer	139.827
								'bio2_2.tif	0.0346272	18.6299	19.8228	`dem	-0.0144256	1328	1375.5					entropy	7.12365							entropy	7.07706			numBackgroundPoints	10080
								linearPredictorNormalizer	3.01626			linearPredictorNormalizer	4.1101																			entropy	7.10095
								densityNormalizer	155.861			densityNormalizer	141.566
								numBackgroundPoints	10079			numBackgroundPoints	10079
								entropy	7.03858			entropy	7.02588
[truncated: 10 more columns]

## Sheet: YBCU_Had
Had_0				Had_1				Had_2				Had_3				Had_4				Had_5				Had_6				Had_7				Had_8				Had_9				Had_10				Had_11				Had_12
(biome=8.0)	0	0	1	(biome=8.0)	0	0	1	(biome=8.0)	0	0	1	(biome=8.0)	0	0	1	(biome=8.0)	0	0	1	(biome=8.0)	0	0	1	(biome=8.0)	0	0	1	(biome=8.0)	0	0	1	(biome=8.0)	0	0	1	(biome=8.0)	0	0	1	(biome=8.0)	0	0	1	(biome=8.0)	0	0	1	(biome=8.0)	0
(biome=39.0)	0.440236	0	1	(biome=39.0)	0.315117	0	1	(biome=39.0)	0.136877	0	1	(biome=39.0)	0.518656	0	1	(biome=39.0)	0.570686	0	1	(biome=39.0)	0.293499	0	1	(biome=40.0)	-0.277246	0	1	(biome=39.0)	0.459994	0	1	(biome=39.0)	0.181753	0	1	(biome=39.0)	0.191004	0	1	(biome=39.0)	0.500099	0	1	(biome=40.0)	-0.401185	0	1	(biome=39.0)	0.307371
(biome=40.0)	-0.22074	0	1	(biome=40.0)	-0.254664	0	1	(biome=40.0)	-0.489108	0	1	(biome=40.0)	-0.255799	0	1	(biome=40.0)	-0.206122	0	1	(biome=40.0)	-0.367334	0	1	(biome=47.0)	0.119637	0	1	(biome=40.0)	-0.287391	0	1	(biome=40.0)	-0.417303	0	1	(biome=40.0)	-0.446915	0	1	(biome=40.0)	-0.300365	0	1	ai_3	0	12.0017	19.8137	(biome=40.0)	-0.37112
ai_3	0	12.0017	19.8137	ai_3	0	12.0017	19.8137	ai_3	0	12.0017	19.8137	ai_3	0	12.0017	19.8137	ai_3	0	12.0017	19.8137	ai_3	0	12.0017	19.8137	ai_3	0	12.0017	19.8137	ai_3	0	12.0017	19.8137	ai_3	0	12.0017	19.8137	ai_3	0	12.0017	19.8137	ai_3	0	12.0017	19.8137	bio13_3.tif	0	22.3871	65.2903	ai_3	0
bio13_3.tif	0	22.3871	65.2903	bio13_3.tif	1.40647	22.3871	65.2903	bio13_3.tif	0	22.3871	65.2903	bio13_3.tif	0	22.3871	65.2903	bio13_3.tif	0	22.3871	65.2903	bio13_3.tif	0	22.3871	65.2903	bio13_3.tif	0	22.3871	65.2903	bio13_3.tif	0	22.3871	65.2903	bio13_3.tif	0	22.3871	65.2903	bio13_3.tif	0	22.3871	65.2903	bio13_3.tif	0	22.3871	65.2903	bio18_3.tif	0	27.785	66.1828	bio13_3.tif	0
bio18_3.tif	0	27.785	66.1828	bio18_3.tif	0	27.785	66.1828	bio18_3.tif	0	27.785	66.1828	bio18_3.tif	0	27.785	66.1828	bio18_3.tif	0	27.785	66.1828	bio18_3.tif	0	27.785	66.1828	bio18_3.tif	-1.42164	27.785	66.1828	bio18_3.tif	0	27.785	66.1828	bio18_3.tif	0	27.785	66.1828	bio18_3.tif	0	27.785	66.1828	bio18_3.tif	0	27.785	66.1828	bio2_3.tif	0	13.5623	19.7485	bio18_3.tif	0
bio2_3.tif	0	13.5623	19.7485	bio2_3.tif	0	13.5623	19.7485	bio2_3.tif	0	13.5623	19.7485	bio2_3.tif	0	13.5623	19.7485	bio2_3.tif	0	13.5623	19.7485	bio2_3.tif	0	13.5623	19.7485	bio2_3.tif	0	13.5623	19.7485	bio2_3.tif	0	13.5623	19.7485	bio2_3.tif	0	13.5623	19.7485	bio2_3.tif	0	13.5623	19.7485	bio2_3.tif	0	13.5623	19.7485	bio3_3.tif	-1.11562	39.1101	52.3017	bio2_3.tif	0
bio3_3.tif	0	39.1101	52.3017	bio3_3.tif	0	39.1101	52.3017	bio3_3.tif	0	39.1101	52.3017	bio3_3.tif	0	39.1101	52.3017	bio3_3.tif	0	39.1101	52.3017	bio3_3.tif	0	39.1101	52.3017	bio3_3.tif	0	39.1101	52.3017	bio3_3.tif	0	39.1101	52.3017	bio3_3.tif	0	39.1101	52.3017	bio3_3.tif	0	39.1101	52.3017	bio3_3.tif	0	39.1101	52.3017	bio5_3.tif	0	23.2923	34.8897	bio3_3.tif	0
bio5_3.tif	0	23.2923	34.8897	bio5_3.tif	0	23.2923	34.8897	bio5_3.tif	0	23.2923	34.8897	bio5_3.tif	0	23.2923	34.8897	bio5_3.tif	0	23.2923	34.8897	bio5_3.tif	0	23.2923	34.8897	bio5_3.tif	0.131765	23.2923	34.8897	bio5_3.tif	0	23.2923	34.8897	bio5_3.tif	0	23.2923	34.8897	bio5_3.tif	0	23.2923	34.8897	bio5_3.tif	0	23.2923	34.8897	dem	0	1328	3048	bio5_3.tif	0
dem	0	1328	3048	dem	0	1328	3048	dem	0	1328	3048	dem	0	1328	3048	dem	0	1328	3048	dem	0	1328	3048	dem	0	1328	3048	dem	0	1328	3048	dem	0	1328	3048	dem	0	1328	3048	dem	0	1328	3048	distwater	0	0	13273.8	dem	0
distwater	0	0	13273.8	distwater	0	0	13273.8	distwater	0	0	13273.8	distwater	0	0	13273.8	distwater	0	0	13273.8	distwater	0	0	13273.8	distwater	0	0	13273.8	distwater	0	0	13273.8	distwater	0	0	13273.8	distwater	0	0	13273.8	distwater	0	0	13273.8	petnvan_3.tif	0	31.285	97.2446	distwater	0
petnvan_3.tif	0	31.285	97.2446	petnvan_3.tif	0	31.285	97.2446	petnvan_3.tif	0	31.285	97.2446	petnvan_3.tif	0	31.285	97.2446	petnvan_3.tif	0	31.285	97.2446	petnvan_3.tif	0	31.285	97.2446	petnvan_3.tif	0	31.285	97.2446	petnvan_3.tif	0	31.285	97.2446	petnvan_3.tif	0	31.285	97.2446	petnvan_3.tif	0	31.285	97.2446	petnvan_3.tif	0	31.285	97.2446	prcpan_3.tif	0	198.452	777.581	petnvan_3.tif	0
prcpan_3.tif	0	198.452	777.581	prcpan_3.tif	0	198.452	777.581	prcpan_3.tif	0	198.452	777.581	prcpan_3.tif	0	198.452	777.581	prcpan_3.tif	0	198.452	777.581	prcpan_3.tif	0	198.452	777.581	prcpan_3.tif	0	198.452	777.581	prcpan_3.tif	0	198.452	777.581	prcpan_3.tif	0	198.452	777.581	prcpan_3.tif	0	198.452	777.581	prcpan_3.tif	0	198.452	777.581	slope	0	0	33.4973	prcpan_3.tif	0
slope	0	0	33.4973	slope	0	0	33.4973	slope	0	0	33.4973	slope	0	0	33.4973	slope	0	0	33.4973	slope	0	0	33.4973	slope	0	0	33.4973	slope	0	0	33.4973	slope	0	0	33.4973	slope	0	0	33.4973	slope	0	0	33.4973	ai_3*bio3_3.tif	-0.69319	494.806	860.676	slope	0
ai_3*bio3_3.tif	-4.2495	494.806	860.676	ai_3*bio3_3.tif	-4.46462	494.806	860.676	ai_3*bio3_3.tif	-4.14698	494.806	860.676	ai_3*bio3_3.tif	-2.90915	494.806	860.676	ai_3*bio3_3.tif	-4.04175	494.806	860.676	ai_3*bio3_3.tif	-4.04971	494.806	860.676	bio5_3.tif^2	0.140612	542.529	1217.29	ai_3*bio3_3.tif	-4.05673	494.806	860.676	ai_3*bio3_3.tif	-4.06351	494.806	860.676	ai_3*bio3_3.tif	-3.22989	494.806	860.676	ai_3*bio3_3.tif	-4.42098	494.806	860.676	bio18_3.tif*petnvan_3.tif	-3.22354	1095.64	4525.52	ai_3*bio3_3.tif	-3.85503
bio18_3.tif*bio5_3.tif	-1.07464	918.328	1814.18	bio18_3.tif*bio5_3.tif	-0.244522	918.328	1814.18	bio18_3.tif*bio5_3.tif	-1.12644	918.328	1814.18	bio18_3.tif*bio5_3.tif	-1.49817	918.328	1814.18	bio18_3.tif*bio5_3.tif	-0.646234	918.328	1814.18	bio18_3.tif*bio5_3.tif	-0.647437	918.328	1814.18	ai_3*bio3_3.tif	-0.674596	494.806	860.676	bio18_3.tif*bio5_3.tif	-0.940874	918.328	1814.18	bio18_3.tif*bio5_3.tif	-0.694514	918.328	1814.18	bio18_3.tif*bio5_3.tif	-1.18642	918.328	1814.18	bio18_3.tif*bio5_3.tif	-0.666591	918.328	1814.18	bio2_3.tif*distwater	-7.52071	0	246789	bio18_3.tif*bio5_3.tif	-1.52015
bio18_3.tif*petnvan_3.tif	-3.64248	1095.64	4525.52	bio18_3.tif*petnvan_3.tif	-2.96774	1095.64	4525.52	bio18_3.tif*petnvan_3.tif	-3.28203	1095.64	4525.52	bio18_3.tif*petnvan_3.tif	-2.75086	1095.64	4525.52	bio18_3.tif*petnvan_3.tif	-2.95995	1095.64	4525.52	bio18_3.tif*petnvan_3.tif	-3.83112	1095.64	4525.52	bio13_3.tif*bio5_3.tif	3.55588	739.923	1677.56	bio18_3.tif*petnvan_3.tif	-2.5285	1095.64	4525.52	bio18_3.tif*petnvan_3.tif	-3.59258	1095.64	4525.52	bio18_3.tif*petnvan_3.tif	-3.37538	1095.64	4525.52	bio18_3.tif*petnvan_3.tif	-3.19246	1095.64	4525.52	bio2_3.tif*slope	-4.41298	0	599.429	bio18_3.tif*petnvan_3.tif	-3.3798
bio2_3.tif*dem	0.0507892	22184.2	54979.7	bio2_3.tif*distwater	-4.43483	0	246789	bio2_3.tif*dem	0.387385	22184.2	54979.7	bio2_3.tif*distwater	-6.12987	0	246789	bio2_3.tif*distwater	-5.39175	0	246789	bio2_3.tif*distwater	-2.88766	0	246789	bio18_3.tif*petnvan_3.tif	-5.64945	1095.64	4525.52	bio2_3.tif*distwater	-6.42146	0	246789	bio2_3.tif*distwater	-5.00794	0	246789	bio2_3.tif*distwater	-5.99408	0	246789	bio2_3.tif*distwater	-4.42135	0	246789	bio5_3.tif*distwater	-2.84419	0	439149	bio2_3.tif*dem	0.346962
bio2_3.tif*slope	-9.86345	0	599.429	bio2_3.tif*slope	-12.1151	0	599.429	bio2_3.tif*distwater	-6.78346	0	246789	bio2_3.tif*slope	-9.91574	0	599.429	bio2_3.tif*slope	-9.47779	0	599.429	bio2_3.tif*slope	-7.08125	0	599.429	bio2_3.tif*distwater	-6.10329	0	246789	bio2_3.tif*slope	-8.37631	0	599.429	bio2_3.tif*slope	-7.26817	0	599.429	bio2_3.tif*slope	-7.1284	0	599.429	bio2_3.tif*slope	-6.87908	0	599.429	(1600.5<dem)	-2.68648	0	1	bio2_3.tif*slope	-7.59474
bio5_3.tif*distwater	-7.31024	0	439149	bio5_3.tif*distwater	-0.833259	0	439149	bio2_3.tif*slope	-8.23393	0	599.429	bio5_3.tif*distwater	-1.66508	0	439149	bio5_3.tif*distwater	-1.12991	0	439149	bio5_3.tif*distwater	-2.81388	0	439149	bio2_3.tif*slope	-7.56764	0	599.429	distwater*petnvan_3.tif	-0.839523	0	680951	bio5_3.tif*distwater	-1.36843	0	439149	bio5_3.tif*distwater	-1.48453	0	439149	bio5_3.tif*distwater	-1.53852	0	439149	(46.1317195892334<petnvan_3.tif)	0.113359	0	1	distwater*petnvan_3.tif	-5.47503
(1600.5<dem)	-2.63282	0	1	distwater*petnvan_3.tif	-1.5322	0	680951	bio5_3.tif*distwater	-0.428288	0	439149	(269.69415283203125<distwater)	-0.0829641	0	1	distwater*petnvan_3.tif	-0.970438	0	680951	distwater*petnvan_3.tif	-0.849884	0	680951	bio3_3.tif*dem	-14.1792	59064.5	130288	(1600.5<dem)	-2.73696	0	1	distwater*petnvan_3.tif	-0.393496	0	680951	(1600.5<dem)	-2.71356	0	1	distwater*petnvan_3.tif	-0.503584	0	680951	(1.7138485312461853<slope)	-0.653011	0	1	(1600.5<dem)	-2.68446
(1.4927390217781067<slope)	-0.234619	0	1	(1600.5<dem)	-2.67521	0	1	distwater*petnvan_3.tif	-0.282362	0	680951	(1600.5<dem)	-2.66814	0	1	(1600.5<dem)	-2.82055	0	1	(255.0831069946289<distwater)	-0.263272	0	1	distwater*petnvan_3.tif	-0.0912224	0	680951	(1882.41650390625<distwater)	-0.00694407	0	1	(1600.5<dem)	-2.75463	0	1	(42.02150344848633<petnvan_3.tif)	0.834186	0	1	(1600.5<dem)	-2.69865	0	1	(12.350695133209229<ai_3)	0.403949	0	1	(1771.2799682617188<distwater)	-0.863451
(42.02150344848633<petnvan_3.tif)	0.832606	0	1	(1882.41650390625<distwater)	-0.00545096	0	1	(255.0831069946289<distwater)	-0.155416	0	1	(42.02150344848633<petnvan_3.tif)	0.86953	0	1	(42.02150344848633<petnvan_3.tif)	0.912994	0	1	(1600.5<dem)	-2.67483	0	1	(269.69415283203125<distwater)	-0.0702187	0	1	(42.02150344848633<petnvan_3.tif)	0.821357	0	1	(42.02150344848633<petnvan_3.tif)	0.858743	0	1	(1.7138485312461853<slope)	-0.462825	0	1	(1882.41650390625<distwater)	-0.0128314	0	1	'bio5_3.tif	-2.55864	34.6934	34.8897	(42.02150344848633<petnvan_3.tif)	0.790737
(12.350695133209229<ai_3)	0.783036	0	1	(1.7138485312461853<slope)	-0.190589	0	1	(185.39299774169922<distwater)	-0.123245	0	1	(1.7138485312461853<slope)	-0.330513	0	1	(1.7138485312461853<slope)	-0.375501	0	1	(185.39299774169922<distwater)	-0.0321904	0	1	(255.0831069946289<distwater)	-0.0829466	0	1	(1.7138485312461853<slope)	-0.407988	0	1	(1.7138485312461853<slope)	-0.486435	0	1	(12.350695133209229<ai_3)	0.596859	0	1	(1.7138485312461853<slope)	-0.728858	0	1	(1452.5<dem)	-0.701422	0	1	(1.7138485312461853<slope)	-0.401182
(1452.5<dem)	-0.419355	0	1	(12.350695133209229<ai_3)	0.758151	0	1	(1600.5<dem)	-2.6716	0	1	(12.350695133209229<ai_3)	0.620556	0	1	(12.350695133209229<ai_3)	0.923824	0	1	(1.6092119812965393<slope)	-0.550543	0	1	(1598.5<dem)	-1.05756	0	1	(12.350695133209229<ai_3)	0.832195	0	1	(12.350695133209229<ai_3)	0.656569	0	1	'bio5_3.tif	-2.40842	34.6934	34.8897	(42.02150344848633<petnvan_3.tif)	0.722251	0	1	(1595.5<dem)	1.49389	0	1	(12.350695133209229<ai_3)	0.797606
'bio5_3.tif	-2.26926	34.6934	34.8897	'bio5_3.tif	-2.30978	34.6934	34.8897	(1.7138485312461853<slope)	-0.725864	0	1	'bio5_3.tif	-2.44946	34.6934	34.8897	'bio5_3.tif	-2.16672	34.6934	34.8897	(42.02150344848633<petnvan_3.tif)	0.722612	0	1	(34.430105209350586<bio18_3.tif)	-0.710571	0	1	'bio5_3.tif	-2.21351	34.6934	34.8897	'bio5_3.tif	-2.34724	34.6934	34.8897	(34.430105209350586<bio18_3.tif)	-0.0577759	0	1	(12.350695133209229<ai_3)	0.892926	0	1	(34.22580528259277<bio13_3.tif)	-0.671082	0	1	'bio5_3.tif	-2.16902
(1595.5<dem)	1.30321	0	1	(34.22580528259277<bio13_3.tif)	-0.736315	0	1	(34.430105209350586<bio18_3.tif)	-0.0332733	0	1	(1452.5<dem)	-0.297281	0	1	`slope	-0.270684	0	0.0578571	(12.350695133209229<ai_3)	0.752271	0	1	(1.7138485312461853<slope)	-0.390439	0	1	(1452.5<dem)	-0.267036	0	1	(1452.5<dem)	-0.496226	0	1	(1452.5<dem)	-0.468563	0	1	(1382.5<dem)	-0.000693623	0	1	(2.021679997444153<slope)	-0.187108	0	1	(1452.5<dem)	-0.501468
`bio18_3.tif	-0.694092	27.785	27.8925	(1452.5<dem)	-0.500793	0	1	(42.02150344848633<petnvan_3.tif)	0.551888	0	1	(1596.5<dem)	1.2919	0	1	(1595.5<dem)	1.27881	0	1	'bio5_3.tif	-2.46236	34.6934	34.8897	(42.02150344848633<petnvan_3.tif)	1.61257	0	1	(1595.5<dem)	1.28812	0	1	(1595.5<dem)	1.18111	0	1	(1595.5<dem)	1.18208	0	1	'bio5_3.tif	-2.09989	34.6934	34.8897	`slope	-0.437394	0	0.197536	(1595.5<dem)	1.271
(1.7138485312461853<slope)	-0.067203	0	1	(1595.5<dem)	1.23944	0	1	(12.350695133209229<ai_3)	0.662248	0	1	`slope	-0.448279	0	0.0578571	(1452.5<dem)	-0.120649	0	1	(1595.5<dem)	1.28334	0	1	(1452.5<dem)	-0.104182	0	1	`slope	-0.15626	0	0.0578571	`slope	-0.364422	0	0.0578571	`bio13_3.tif	-1.50246	22.3871	28.2581	(2.021679997444153<slope)	-0.164227	0	1	(1501.5<dem)	-0.407159	0	1	(1381.5<dem)	-0.293727
`slope	-0.362122	0	0.0578571	`slope	-0.114947	0	0.0578571	(1452.5<dem)	-0.576913	0	1	(1381.5<dem)	-0.333806	0	1	(1381.5<dem)	-0.279764	0	1	(1452.5<dem)	-0.342472	0	1	(12.350695133209229<ai_3)	0.778107	0	1	(1381.5<dem)	-0.369342	0	1	(1501.5<dem)	-0.053659	0	1	(1381.5<dem)	-0.341966	0	1	(1595.5<dem)	1.21319	0	1	(1381.5<dem)	-0.280868	0	1	`slope	-0.245682
(1381.5<dem)	-0.267543	0	1	`petnvan_3.tif	-5.13274	31.285	46.1317	'bio5_3.tif	-2.36817	34.6934	34.8897	`prcpan_3.tif	-0.135306	198.452	200.952	'bio2_3.tif	0.0490723	18.6919	19.7485	`prcpan_3.tif	-0.417279	198.452	200.952	'bio5_3.tif	-2.04161	34.6934	34.8897	(1501.5<dem)	-0.238873	0	1	`distwater	0.51659	0	502.768	`slope	-0.268932	0	0.0578571	(1452.5<dem)	-0.275156	0	1	`petnvan_3.tif	-4.53669	31.285	46.1317	`distwater	0.79653
(1501.5<dem)	-0.165241	0	1	(1381.5<dem)	-0.297386	0	1	(1595.5<dem)	1.12436	0	1	(1374.5<dem)	0.500697	0	1	`bio3_3.tif	0.555883	39.1101	41.2478	(1381.5<dem)	-0.317636	0	1	`slope	-0.0394319	0	0.0578571	'bio2_3.tif	0.500832	18.3304	19.7485	(1381.5<dem)	-0.249082	0	1	(1374.5<dem)	0.455882	0	1	`slope	-0.367176	0	0.0578571	`bio3_3.tif	0.821638	39.1101	41.2478	(1501.5<dem)	-0.131219
`ai_3	-0.201681	12.0017	12.0659	`prcpan_3.tif	-0.0969319	198.452	200.952	`slope	-0.432541	0	0.0578571	'bio2_3.tif	0.0751751	18.5015	19.7485	'bio2_3.tif	0.258661	18.7598	19.7485	`slope	-0.100557	0	0.139679	(47.247314453125<petnvan_3.tif)	-0.0466658	0	1	(1374.5<dem)	0.46039	0	1	`bio18_3.tif	-0.0873268	27.785	27.8925	(1382.5<dem)	-0.00217896	0	1	(1374.5<dem)	0.478189	0	1	(1374.5<dem)	0.328227	0	1	`bio3_3.tif	0.648383
'bio2_3.tif	0.424148	19.0311	19.7485	(1501.5<dem)	-0.184585	0	1	(1374.5<dem)	0.400987	0	1	`petnvan_3.tif	-3.51092	31.285	42.0215	'bio2_3.tif	0.21422	18.852	19.7485	(1501.5<dem)	-0.179831	0	1	(1595.5<dem)	1.10443	0	1	`petnvan_3.tif	-3.24642	31.285	42.0215	`ai_3	-0.313377	12.0017	12.0659	'bio2_3.tif	0.530677	19.0311	19.7485	(1381.5<dem)	-0.392709	0	1	'bio2_3.tif	0.0787093	19.0311	19.7485	'bio2_3.tif	0.285311
(1374.5<dem)	0.343709	0	1	(1374.5<dem)	0.228224	0	1	(34.22580528259277<bio13_3.tif)	-0.0490086	0	1	`distwater	0.642578	0	483.258	'bio2_3.tif	0.370033	18.9162	19.7485	`petnvan_3.tif	-2.76648	31.285	42.0215	(1374.5<dem)	0.54002	0	1	`distwater	0.934235	0	502.768	`distwater	0.390705	0	517.786	`petnvan_3.tif	-3.14379	31.285	42.0215	'bio2_3.tif	0.458659	18.3235	19.7485	`distwater	-0.632411	0	43.7653	`petnvan_3.tif	-3.23792
`distwater	-0.674291	0	43.7653	(13.130074977874756<ai_3)	-0.0759604	0	1	(1381.5<dem)	-0.276074	0	1	'bio2_3.tif	0.448507	18.3304	19.7485	`distwater	0.691428	0	502.768	'bio2_3.tif	0.109614	18.8847	19.7485	(1381.5<dem)	-0.209571	0	1	'bio2_3.tif	0.194631	18.4787	19.7485	(1374.5<dem)	0.415017	0	1	`distwater	0.968292	0	502.768	'bio2_3.tif	0.357012	18.3304	19.7485	`distwater	0.308204	0	502.768	'bio2_3.tif	0.311613
`distwater	0.828805	0	502.768	'bio2_3.tif	0.0282226	19.0311	19.7485	`petnvan_3.tif	-3.83804	31.285	42.0215	`distwater	0.636109	0	502.768	(1501.5<dem)	-0.159294	0	1	'bio2_3.tif	0.260846	18.9162	19.7485	(34.12903594970703<bio13_3.tif)	-0.114047	0	1	'bio2_3.tif	0.000407904	19.0311	19.7485	'bio2_3.tif	0.770962	19.0311	19.7485	`distwater	0.323956	0	517.786	`distwater	0.698779	0	517.786	`distwater	0.673612	0	483.258	(1374.5<dem)	0.400371
`petnvan_3.tif	-3.13189	31.285	42.0215	`distwater	0.326571	0	483.258	'bio2_3.tif	0.260755	18.3304	19.7485	'bio2_3.tif	0.369707	19.0311	19.7485	(1374.5<dem)	0.361016	0	1	'bio2_3.tif	0.655944	19.0311	19.7485	`petnvan_3.tif	-3.545	31.285	42.0215	`distwater	-0.608345	0	43.7653	`petnvan_3.tif	-3.23217	31.285	42.0215	`bio3_3.tif	0.398016	39.1101	41.2478	(1501.5<dem)	-0.0993409	0	1	`ai_3	-0.0519736	12.0017	12.0659	`distwater	-0.654063
`bio3_3.tif	0.483077	39.1101	41.2478	`bio3_3.tif	0.53108	39.1101	41.2478	'bio2_3.tif	0.347051	19.0311	19.7485	`distwater	-0.49824	0	43.7653	`distwater	-0.59573	0	43.7653	`distwater	0.481453	0	517.786	`distwater	0.797417	0	483.258	`bio3_3.tif	0.264054	39.1101	41.2478	`bio3_3.tif	0.643663	39.1101	41.2478	`distwater	-0.540807	0	43.7653	`petnvan_3.tif	-3.21672	31.285	42.0215	'bio2_3.tif	2.5276	19.3745	19.7485	`distwater	1.1385
`distwater	0.320777	0	483.258	`distwater	-0.636773	0	43.7653	`distwater	0.229526	0	502.768	'bio2_3.tif	0.387986	19.2327	19.7485	`petnvan_3.tif	-3.53339	31.285	42.0215	`distwater	-0.381333	0	43.7653	`distwater	1.01642	0	458.844	`distwater	0.171994	0	483.258	`distwater	-0.510819	0	43.7653	`distwater	0.252465	0	483.258	`distwater	-0.51313	0	43.7653	`slope	0.273934	0	5.11772	`distwater	0.467193
`distwater	1.12938	0	458.844	`ai_3	-0.319239	12.0017	12.0659	`bio13_3.tif	-1.22464	22.3871	28.2581	`bio13_3.tif	-0.401527	22.3871	28.3387	`distwater	0.404326	0	483.258	`distwater	0.443801	0	502.768	`distwater	-0.61763	0	43.7653	`distwater	0.829562	0	458.844	`distwater	1.00137	0	483.258	`distwater	0.714677	0	458.844	`bio13_3.tif	-1.08064	22.3871	28.3387	`distwater	0.0556632	0	366.13	'bio2_3.tif	0.425208
`distwater	0.219503	0	355.51	`distwater	0.218969	0	458.844	`distwater	-0.591832	0	43.7653	`distwater	0.953843	0	355.51	`distwater	1.1325	0	458.844	`slope	-0.200266	0	0.197536	`bio13_3.tif	-0.445813	22.3871	28.2581	'bio2_3.tif	0.390752	19.2327	19.7485	`bio13_3.tif	-1.17004	22.3871	28.3387	'bio2_3.tif	0.781777	19.2327	19.7485	`bio3_3.tif	0.618199	39.1101	41.2478	`bio13_3.tif	-0.647836	22.3871	28.3387	`bio13_3.tif	-0.121709
'bio2_3.tif	1.03703	19.2327	19.7485	`distwater	0.429048	0	414.551	`distwater	0.395476	0	483.258	`distwater	0.109152	0	458.844	`bio13_3.tif	-0.936532	22.3871	28.3387	`distwater	1.03863	0	483.258	`slope	-0.612357	0	0.139679	`distwater	0.168214	0	441.987	`distwater	0.674537	0	458.844	'bio2_3.tif	0.652277	19.3745	19.7485	`distwater	0.36428	0	502.768	`bio13_3.tif	-0.0276507	22.3871	23.4194	`slope	-0.209479
`prcpan_3.tif	-0.125567	198.452	200.952	`distwater	1.60836	0	381.405	`distwater	0.108727	0	458.844	'bio2_3.tif	0.748662	19.3745	19.7485	`distwater	0.00068678	0	355.51	(1375.5<dem)	0.0385343	0	1	`distwater	0.71031	0	441.987	`bio13_3.tif	-0.74871	22.3871	28.3387	'bio2_3.tif	1.02088	19.2327	19.7485	`distwater	0.263609	0	441.987	`distwater	0.676912	0	483.258	`distwater	1.40396	0	458.844	`distwater	0.150751
`distwater	0.0468429	0	441.987	`bio13_3.tif	-0.658219	22.3871	28.3387	`distwater	1.45906	0	366.13	`bio3_3.tif	0.248335	39.1101	41.2478	`distwater	0.188691	0	366.13	`bio13_3.tif	-0.0276681	22.3871	23.4194	'bio2_3.tif	0.676516	18.4787	19.7485	`slope	-0.251024	0	0.139679	'bio2_3.tif	0.0578941	19.3745	19.7485	`petnvan_3.tif	-0.887315	31.285	46.1317	'bio2_3.tif	0.114791	19.2327	19.7485	`bio13_3.tif	-0.108592	22.3871	28.2581	'bio2_3.tif	0.776006
`bio13_3.tif	-0.80302	22.3871	28.3387	`slope	-0.352756	0	0.139679	'bio2_3.tif	1.23957	19.3745	19.7485	`bio13_3.tif	-0.463745	22.3871	28.2581	`distwater	0.0456534	0	441.987	'bio2_3.tif	0.148064	18.9527	19.7485	`bio18_3.tif	-0.159756	27.785	27.8925	`distwater	0.0449684	0	366.13	`bio13_3.tif	-0.0794177	22.3871	23.4194	`slope	-0.0212456	0	0.245086	`distwater	0.843876	0	458.844	'bio2_3.tif	0.133561	19.2327	19.7485	`distwater	0.0979521
`bio13_3.tif	-0.20492	22.3871	23.4194	'bio2_3.tif	1.10048	19.2327	19.7485	'bio2_3.tif	0.506648	19.2327	19.7485	`bio13_3.tif	-0.091264	22.3871	23.4194	'bio2_3.tif	0.106104	18.3235	19.7485	`bio3_3.tif	0.650911	39.1101	41.2478	`bio13_3.tif	-0.173837	22.3871	23.4194	`distwater	0.211655	0	355.51	`bio13_3.tif	-0.0734336	22.3871	28.2581	linearPredictorNormalizer	3.04593			'bio2_3.tif	0.680084	19.3745	19.7485	`prcpan_3.tif	-0.0665692	198.452	200.952	`bio13_3.tif	-0.202409
'bio2_3.tif	0.513254	19.3745	19.7485	`bio13_3.tif	-0.0574956	22.3871	23.4194	'bio2_3.tif	0.00787217	18.3235	19.7485	`petnvan_3.tif	-0.314927	31.285	46.1317	'bio2_3.tif	0.224082	18.3304	19.7485	`distwater	0.169854	0	458.844	`prcpan_3.tif	-0.235056	198.452	200.952	'bio2_3.tif	0.0226481	18.3235	19.7485	`petnvan_3.tif	-0.897664	31.285	46.1317	densityNormalizer	129.065			`petnvan_3.tif	-1.05832	31.285	46.1317	linearPredictorNormalizer	2.26441			`bio18_3.tif	-0.0753688
`petnvan_3.tif	-0.90782	31.285	46.1317	'bio2_3.tif	0.346605	19.3745	19.7485	`bio3_3.tif	0.409129	39.1101	41.2478	(1501.5<dem)	-0.0108241	0	1	`slope	-0.294536	0	0.139679	`bio13_3.tif	-0.861678	22.3871	28.3387	'bio2_3.tif	0.364666	19.3745	19.7485	`prcpan_3.tif	-0.00909023	198.452	200.952	`prcpan_3.tif	-0.00441933	198.452	200.952	numBackgroundPoints	10080			linearPredictorNormalizer	3.36329			densityNormalizer	129.68			`bio13_3.tif	-0.799572
(1596.5<dem)	0.0215257	0	1	(1596.5<dem)	0.00460439	0	1	`bio18_3.tif	-0.101574	27.785	27.8925	`bio18_3.tif	-0.078663	27.785	27.8925	'bio2_3.tif	0.0267694	18.3177	19.7485	`bio18_3.tif	-0.488398	27.785	27.8925	`bio3_3.tif	0.0190294	39.1101	41.2478	'bio2_3.tif	0.626335	19.3745	19.7485	linearPredictorNormalizer	3.0997			entropy	7.08876			densityNormalizer	136.493			numBackgroundPoints	10080			`petnvan_3.tif	-0.94016
'bio3_3.tif	0.0564907	47.1558	52.3017	`bio18_3.tif	-0.0196028	27.785	27.8925	`bio13_3.tif	-0.0638786	22.3871	28.3387	linearPredictorNormalizer	3.44217			'bio2_3.tif	0.0568086	18.9527	19.7485	`petnvan_3.tif	-1.66506	31.285	46.1317	(1556.5<dem)	0.0757622	0	1	`bio13_3.tif	-0.0806784	22.3871	23.4194	densityNormalizer	128.996							numBackgroundPoints	10082			entropy	6.96553			(1596.5<dem)	0.0190686
linearPredictorNormalizer	3.017			`bio13_3.tif	-0.0793167	22.3871	28.2581	`petnvan_3.tif	-0.783669	31.285	46.1317	densityNormalizer	127.325			'bio2_3.tif	0.202502	19.3745	19.7485	'bio2_3.tif	0.122092	18.9323	19.7485	'bio2_3.tif	0.0989887	18.3304	19.7485	`petnvan_3.tif	-0.629711	31.285	46.1317	numBackgroundPoints	10080							entropy	7.06967							`prcpan_3.tif	-0.042864
densityNormalizer	125.401			linearPredictorNormalizer	2.21906			`bio13_3.tif	-0.04382	22.3871	23.4194	numBackgroundPoints	10081			`petnvan_3.tif	-0.470794	31.285	46.1317	'bio2_3.tif	0.413813	19.3745	19.7485	linearPredictorNormalizer	4.20766			`distwater	0.156472	0	332.86	entropy	7.08671															linearPredictorNormalizer	3.10855
numBackgroundPoints	10079			densityNormalizer	128.232			(1596.5<dem)	0.0247213	0	1	entropy	7.09545			(1596.5<dem)	0.016446	0	1	'bio2_3.tif	0.0633607	19.2327	19.7485	densityNormalizer	125.684			`bio18_3.tif	-0.106093	27.785	27.8925																	densityNormalizer	122.355
entropy	7.08102			numBackgroundPoints	10079			linearPredictorNormalizer	2.26416							linearPredictorNormalizer	3.6671			`dem	-0.114711	1328	1376.5	numBackgroundPoints	10081			linearPredictorNormalizer	3.45683																			numBackgroundPoints	10080
				entropy	7.07399			densityNormalizer	127.453							densityNormalizer	129.555			linearPredictorNormalizer	2.40355			entropy	7.04311			densityNormalizer	130.728																			entropy	7.03974
								numBackgroundPoints	10079							numBackgroundPoints	10081			densityNormalizer	128.453							numBackgroundPoints	10081
								entropy	7.03935							entropy	7.11121			numBackgroundPoints	10079							entropy	7.13703
																				entropy	7.06626
[truncated: 10 more columns]
